# Supplementary material for: Degron masking outlines degronons, co-degrading functional modules in the proteome
Source: Commun Biol. 2022 May 11;5:445. doi: 10.1038/s42003-022-03391-z (PMC9095673; doi:10.1038/s42003-022-03391-z)
Supplement: Supplementary file 4 — Supplementary Data 1 [file 42003_2022_3391_MOESM4_ESM.xlsx]

## Sheet: Sheet1
Substrates with validated primary degrons						Substrates with secondary degrons (Ubsites) + tertiary degron, i.e., nearest IDR to Ubsite (IDR >= 20 AAs)
UniProt ID	Start	End	Degron sequence	E3 ligase/adaptor		UniProt ID	Ubsite		IDR Start	IDR End
Q9IA80	54	62	SRKALGNVN	APC/C		Q15717	182		163	185
P53350	336	344	NRKPLTVLN	APC/C		Q9Y2N7	467		429	466
Q02363	99	107	SRTPLTTLN	APC/C			570		538	600
P07818	41	49	QRAALGNIS	APC/C		Q3U182	628		336	607
O93355	32	40	PRRTLKVIQ	APC/C		Q62227	122		No IDR
P18606	40	48	QRTVLGVIG	APC/C			123
Q13309	2	10	HRKHLQEIP	APC/C		P08775	1859		1738	1970
P14635	41	49	PRTALGDIG	APC/C			1866
Q12834	96	100	SKENQ	APC/C			1873
P24869	99	103	DKENQ	APC/C			1887
Q99741	80	84	KKENG	APC/C			1908
O43683	534	538	NKENY	APC/C			1922
	624	628	DKENV	APC/C		Q9Y5U4	100		No IDR
O95997	8	12	DKENG	APC/C			102
P27895	931	935	NKENA	APC/C		Q86WV6	150		341	379
Q96FF9	87	91	EKENE	APC/C		O14543	6		131	164
Q8WWK9	80	84	DKENM	APC/C		P04035	89		No IDR
P30307	150	154	NKEND	APC/C			248
Q96GD4	3	7	QKENS	APC/C		P30307	151		171	196
P34244	774	778	NKENE	APC/C		Q00987	446		370	428
O60566	25	29	SKENV	APC/C		Q93009	869		624	651
	303	307	AKENE	APC/C		O00141	4		58	94
P03116	27	31	DKENE	APC/C			9
P20248	99	107	FTIHVDEAE	APC/C			29
P50082	591	593	RIR	APC/C			41
Q9UM13	183	185	SIR	APC/C			50
Q3E906	447	449	HIR	APC/C			59
Q12834	497	499	GIR	APC/C		P06401	388		360	402
Q9SZA4	455	457	RIR	APC/C		O15503	156		49	74
Q9S7I8	445	447	RIR	APC/C			158
P26309	608	610	LIR	APC/C		P39429	21		No IDR
P53197	564	566	QIR	APC/C			31
Q960N3	481	483	GIR	APC/C			38
Q8LPL5	479	481	QIR	APC/C		P46937	97		80	171
Q8L3Z8	481	483	TIR	APC/C		P55273	62		No IDR
Q9UM11	494	496	RIR	APC/C		P20248	37		1	124
Q9M2R1	241	243	TMR	APC/C			54
Q8NI77	896	898	NLR	APC/C			68
P51955	443	445	GMR	APC/C		Q99814	503		438	490
Q9M7I2	473	475	TIR	APC/C			512
P43403	290	296	DGYTPEP	CBL			685		619	684
O43609	51	57	NEYTEGP	CBL		P25963	21		1	70
O43597	53	59	NEYTEGP	CBL			22
P08581	1002	1004	DYR	CBL			38
P51805	1298	1300	DYR	CBL			47
Q9YGM7	1010	1012	DYR	CBL		O35280	436		267	331
Q9YGN0	997	999	DYR	CBL		Q9NXR8	96		123	172
Q9YGM5	1000	1002	DYR	CBL		Q7Z434	500		450	507
O24646	38	45	EEIRRVPE	COP1		Q9Y2I6	495		583	604
P17535	241	248	DEPQTVPD	COP1		P49585	57		1	41
P05412	227	234	EEPQTVPE	COP1		Q00653	855		846	900
Q9SID1	229	236	EEHFLVPD	COP1		P35222	19		32	64
P41161	66	72	DEQFVPD	COP1			49
P43268	74	80	DEQFVPD	COP1		P04637	101		37	93
P50549	67	73	DEQFVPD	COP1			120
P38936	145	157	TSMTDFYHSKRRL	CRL4			132
P49918	270	282	PLISDFFAKRKRS	CRL4			139
Q9H211	4	15	RRVTDFFARRRP	CRL4			164
Q9I9A7	4	16	MRVTDFFSQSKRG	CRL4			291		285	328
Q9NQR1	220	231	RKLTDFYPVRRS	CRL4			292
Q91603	172	184	TPITDYFPKRKKI	CRL4			305
Q27368	151	163	NDITNYYKVKRRP	CRL4			319
Q16236	77	82	DEETGE	KEAP1			320
Q96HS1	77	82	NVESGE	KEAP1			321
O14920	34	39	NQETGE	KEAP1			370		351	393
Q64337	349	354	DPSTGE	KEAP1			372
P26350	41	46	NEENGE	KEAP1			373
Q12830	729	734	DPENGE	KEAP1			381
Q13402	1636	1641	DHDTGE	KEAP1			382
Q86YC2	89	94	DEETGE	KEAP1			386
Q5JTC6	286	291	SPETGE	KEAP1		P38936	16		79	164
Q13501	347	352	DPSTGE	KEAP1			75
P20482	458	463	DNETGE	KEAP1			141
Q14494	231	236	DGETGE	KEAP1			154
Q60795	77	82	DEETGE	KEAP1			161
	26	32	QDIDLGV	KEAP1			163
P42260	881	885	APVIV	Actinfilin		P46527	134		87	198
Q9H4A3	628	637	EPEEPEADQH	KLHL3			153
Q9Y3S1	588	597	EPEEPEADQH	KLHL3			165
Q9BYP7	537	546	ECEETEVDQH	KLHL3		P23760	437		366	416
Q96J92	557	566	EPEEPEADQH	KLHL3			475
Q9H3D4	55	62	FQHIWDFL	MDM2		P21673	87		No IDR
O15350	15	22	FEHLWSSL	MDM2		O15105	64		13	51
P04637	19	26	FSDLWKLL	MDM2			70
P49757	616	623	FEAQWAAL	MDM2		Q9UMX1	257		277	351
Q9Y6R0	577	584	FEAQWAAL	MDM2		Q07820	136		108	181
P03367	1160	1161	FL	N-recognins (N-box)			194		186	222
Q12158	181	183	RFS	N-recognins (UBR-box)			197
P13128	25	27	KDA	N-recognins (UBR-box)			40		32	88
O60216	173	174	EG	N-recognins (UBR-box)			5
Q24306	21	22	NN	N-recognins (UBR-box)		P63000	147		No IDR
O22259	1	3	MCG	N-recognins (UBR-box)		P27695	24		1	59
Q9SSA8	1	3	MCG	N-recognins (UBR-box)			25
Q9LUM4	1	3	MCG	N-recognins (UBR-box)			27
P42736	1	3	MCG	N-recognins (UBR-box)		O88324	168		No IDR
P97428	1	3	MCR	N-recognins (UBR-box)			183
O08899	1	3	MCK	N-recognins (UBR-box)		P10071	773		620	731
O08850	1	3	MCK	N-recognins (UBR-box)			779
F4IDA7	1	3	MCG	N-recognins (UBR-box)			784
Q99814	529	542	LAPYIPMDGEDFQL	VHL			800
	403	416	LAPTPGDAIISLDF			O14640	20		91	235
	574	585	LAPVAPHSPFLL				34
Q16665	400	413	LAPAAGDTIISLDF	VHL			46
	562	574	LAPYIPMDDDFQL				50
G5EGD2	619	631	LAPFVDTYDMMQM	VHL			285
Q9Y2N7	490	502	LAPYISMDDDFQL	VHL		Q16665	532		442	521
Q24167	1173	1184	IAPVNTKATIRL	VHL			538
Q9LVI4	303	320	LARKASLARFLEKRKERV	COI1			547
Q9LMA8	203	220	IARRASLHRFLEKRKDRV	COI1
Q8W4J8	221	238	QARKASLARFLEKRKERL	COI1
Q9S7M2	205	222	IARRASLHRFLEKRKDRI	COI1
A7XXZ0	199	216	IARRNSLTRFLEKRKDRV	COI1
B2XVS2	251	268	QARKASLARFLEKRKERV	COI1
P24864	393	399	LLTPPQS	FBW7
P05412	236	243	PGETPPLS	FBW7
P01106	55	62	LLPTPPLS	FBW7
P36956	425	430	LTPPPS	FBW7
P13051	58	64	PGTPPSS	FBW7
P38634	43	49	PVTPSTT	FBW7
P24864-3	379	384	LTPPQS	FBW7
P03070	699	705	PPTPPPE	FBW7
P46531	2508	2515	PFLTPSPE	FBW7
P46527	183	190	SVEQTPKK	SKP2-CKS1
P49918	306	313	SVEQTPRK	SKP2-CKS1
P49919	338	345	AVEQTPRK	SKP2-CKS1
Q38825	82	94	QVVGWPPVRNYRK	TIR1
P93830	82	94	QVVGWPPVRSYRK	TIR1
P49677	55	67	QIVGWPPVRSNRK	TIR1
Q9XFM0	48	60	PVVGWPPVRSSRR	TIR1
Q38830	69	81	QVVGWPPIGLHRM	TIR1
Q38822	64	76	QIVGWPPVRSYRK	TIR1
P49680	55	67	QVVGWPPVCSYRK	TIR1
Q15653	18	23	DSGLGS	beta-TrCP
O00221	156	161	DSGIES	beta-TrCP
P35222	32	37	DSGIHS	beta-TrCP
P19838	926	932	DSGVETS	beta-TrCP
P25963	31	36	DSGLDS	beta-TrCP
Q9HAW4	29	34	DSGQGS	beta-TrCP
P18848	218	224	DSGICMS	beta-TrCP
Q12959	597	602	DSGLPS	beta-TrCP
Q9UKT4	144	149	DSGYSS	beta-TrCP
O95863	95	100	DSGKGS	beta-TrCP
Q6PGQ7	496	501	DSGYNT	beta-TrCP
P16471	348	353	DSGRGS	beta-TrCP
P05923	51	56	DSGNES	beta-TrCP
P03230	210	215	DSGHES	beta-TrCP
Q53EL6	70	76	DSGRGDS	beta-TrCP
P98174	282	287	DSGIDS	beta-TrCP
Q5JSP0	75	80	DSGIDS	beta-TrCP
P17181	534	539	DSGNYS	beta-TrCP
Q16633	46	54	APTAVVLPH	SIAH
P43146	1331	1339	IPTACVRPT	SIAH
Q9UHB7	252	260	KPTAYVRPM	SIAH
O75553	360	368	PPVAQVMPG	SIAH
Q9HB71	59	67	KPAAVVAPI	SIAH
Q13118	200	208	IPCAAVSPN	SIAH
Q7Z6J0	600	608	RPTAAVTPI	SIAH
Q86TG7	253	261	PPRALVLPH	SIAH
P10275	645	649	ASSTT	SPOP
O75367	171	175	ADSTT	SPOP
Q9VHV8	98	102	VTSTT	SPOP
	289	293	PSSSS
	381	385	PSSTS
Q9UER7	608	612	VSSTS	SPOP
	680	684	ADSST
P19538	371	375	PSSTS	SPOP
	1362	1366	VSSST
P03372	571	575	AGSTS	SPOP
Q0VGT2	1177	1181	VQSSS	SPOP
P10071	161	165	ALSSS	SPOP
	422	426	AVSST
These degron datasets were originally collected and analyzed in our previous study (PMID: 26732515): primary degron details can also be found in Supplementary Tables 1 and 2 of PMID: 26732515, secondary degron details can also be found in Supplementary Data 3 (Degradation-linked Ubiquitination sites, ‘Deg’) of PMID: 26732515.
