# Supplementary material for: Degron masking outlines degronons, co-degrading functional modules in the proteome
Source: Commun Biol. 2022 May 11;5:445. doi: 10.1038/s42003-022-03391-z (PMC9095673; doi:10.1038/s42003-022-03391-z)
Supplement: Supplementary file 5 — Supplementary Data 2 [file 42003_2022_3391_MOESM5_ESM.xlsx]

## Sheet: MF and CC GO terms filter
Molecular Function (MF) Gene Ontology terms used for filtering out interaction partners (darker colors reflect child terms within the GO hierarchy)
GO:0004839	ubiquitin activating enzyme activity
GO:0004842	ubiquitin-protein transferase activity	GO:0061631	ubiquitin conjugating enzyme activity
		GO:0061630	ubiquitin protein ligase activity	GO:0034450	ubiquitin-ubiquitin ligase activity
		GO:0097027	ubiquitin-protein transferase activator activity	GO:1990757	ubiquitin ligase activator activity
GO:1990756	protein binding, bridging involved in substrate recognition for ubiquitination
Cellular Component (CC) Gene Ontology terms used for filtering out interaction partners (darker colors reflect child terms within the GO hierarchy)
GO:0120123	ubiquitin activating enzyme complex
GO:0031371	ubiquitin conjugating enzyme complex	GO:0031372	UBC13-MMS2 complex
		GO:0033503	HULC complex
		GO:0035370	UBC13-UEV1A complex
		GO:1990389	CUE1-UBC7 ubiquitin-conjugating enzyme complex
GO:0000502	proteasome complex	GO:0005839	proteasome core complex	GO:0031601	nuclear proteasome core complex	GO:0031604	nuclear proteasome core complex, alpha-subunit complex
						GO:0031607	nuclear proteasome core complex, beta-subunit complex
				GO:0031603	cytosolic proteasome core complex	GO:0031606	cytosolic proteasome core complex, alpha-subunit complex
						GO:0031609	cytosolic proteasome core complex, beta-subunit complex
				GO:0019773	proteasome core complex, alpha-subunit complex	GO:0031604	nuclear proteasome core complex, alpha-subunit complex
						GO:0031606	cytosolic proteasome core complex, alpha-subunit complex
				GO:0019774	proteasome core complex, beta-subunit complex	GO:0031607	nuclear proteasome core complex, beta-subunit complex
						GO:0031609	cytosolic proteasome core complex, beta-subunit complex
		GO:0022624	proteasome accessory complex	GO:0008537	proteasome activator complex
				GO:0022623	proteasome-activating nucleotidase complex
				GO:0005838	proteasome regulatory particle	GO:0031598	nuclear proteasome regulatory particle	GO:0031610	nuclear proteasome regulatory particle, base subcomplex
								GO:0031613	nuclear proteasome regulatory particle, lid subcomplex
						GO:0031600	cytosolic proteasome regulatory particle	GO:0031612	cytosolic proteasome regulatory particle, base subcomplex
								GO:0031615	cytosolic proteasome regulatory particle, lid subcomplex
						GO:0008540	proteasome regulatory particle, base subcomplex	GO:0031610	nuclear proteasome regulatory particle, base subcomplex
								GO:0031612	cytosolic proteasome regulatory particle, base subcomplex
						GO:0008541	proteasome regulatory particle, lid subcomplex	GO:0031613	nuclear proteasome regulatory particle, lid subcomplex
								GO:0031615	cytosolic proteasome regulatory particle, lid subcomplex
		GO:1990111	spermatoproteasome complex
		GO:0031597	cytosolic proteasome complex	GO:0009376	HslUV protease complex
				GO:0034515	proteasome storage granule
				GO:0031603	cytosolic proteasome core complex	GO:0031609	cytosolic proteasome core complex, beta-subunit complex
						GO:0031606	cytosolic proteasome core complex, alpha-subunit complex
				GO:0031600	cytosolic proteasome regulatory particle	GO:0031612	cytosolic proteasome regulatory particle, base subcomplex
						GO:0031615	cytosolic proteasome regulatory particle, lid subcomplex
		GO:0031595	nuclear proteasome complex	GO:0031601	nuclear proteasome core complex	GO:0031607	nuclear proteasome core complex, beta-subunit complex
						GO:0031604	nuclear proteasome core complex, alpha-subunit complex
				GO:0031598	nuclear proteasome regulatory particle	GO:0031610	nuclear proteasome regulatory particle, base subcomplex
						GO:0031613	nuclear proteasome regulatory particle, lid subcomplex
GO:0000151	ubiquitin ligase complex	GO:0031461	cullin-RING ubiquitin ligase complex	GO:0019005	SCF ubiquitin ligase complex	GO:0043224	nuclear SCF ubiquitin ligase complex
						GO:0043223	cytoplasmic SCF ubiquitin ligase complex
						GO:0097670	SCF-Ufo1/Pof10 ubiquitin ligase complex
						GO:0097671	SCF-YDR131C ubiquitin ligase complex
						GO:0097672	SCF-Pof5 ubiquitin ligase complex
						GO:0097673	SCF-Ucc1 ubiquitin ligase complex
						GO:0097674	SCF-YLR352W ubiquitin ligase complex
						GO:0097675	SCF-Hrt3/Pof7 ubiquitin ligase complex
						GO:0097669	SCF-Skp2 ubiquitin ligase complex
						GO:0097668	SCF-Saf1/Pof9 ubiquitin ligase complex
						GO:0097667	SCF-Rcy1/Pof6 ubiquitin ligase complex
						GO:0097666	SCF-Met30/Pof1 ubiquitin ligase complex
						GO:0097665	SCF-Mdm30 ubiquitin ligase complex
						GO:0097664	SCF-Grr1/Pof2 ubiquitin ligase complex
						GO:0097663	SCF-Dia2/Pof3 ubiquitin ligase complex
						GO:0097662	SCF-Das1 ubiquitin ligase complex
						GO:0097661	SCF-Ctf13 ubiquitin ligase complex
						GO:0097660	SCF-Cdc4 ubiquitin ligase complex
				GO:0031462	Cul2-RING ubiquitin ligase complex
				GO:0031463	Cul3-RING ubiquitin ligase complex
				GO:0080008	Cul4-RING E3 ubiquitin ligase complex	GO:0031464	Cul4A-RING E3 ubiquitin ligase complex
						GO:0031465	Cul4B-RING E3 ubiquitin ligase complex
				GO:0031466	Cul5-RING ubiquitin ligase complex
				GO:0031467	Cul7-RING ubiquitin ligase complex
				GO:0035361	Cul8-RING ubiquitin ligase complex
				GO:0005680	Anaphase-promoting complex
		GO:0000152	nuclear ubiquitin ligase complex	GO:0043224	nuclear SCF ubiquitin ligase complex
				GO:0097658	Asi complex
				GO:0033768	SUMO-targeted ubiquitin ligase complex
				GO:0031436	BRCA1-BARD1 complex
				GO:0035102	PRC1 complex
				GO:0005680	anaphase-promoting complex
				GO:0140261	BCOR complex
				GO:0043494	CLRC ubiquitin ligase complex
		GO:0000153	cytoplasmic ubiquitin ligase complex	GO:0000835	ER ubiquitin ligase complex	GO:0000836	Hrd1p ubiquitin ligase complex	GO:0000838	Hrd1p ubiquitin ligase ERAD-M complex
								GO:0000839	Hrd1p ubiquitin ligase ERAD-L complex
						GO:0000837	Doa10p ubiquitin ligase complex
						GO:1990389	CUE1-UBC7 ubiquitin-conjugating enzyme complex
				GO:0030891	VCB complex
				GO:0043223	cytoplasmic SCF ubiquitin ligase complex
		GO:1990452	Parkin-FBXW7-Cul1 ubiquitin ligase complex
		GO:0097505	Rad6-Rad18 complex
		GO:0044695	Dsc E3 ubiquitin ligase complex
		GO:1990353	Fused-Smurf ubiquitin ligase complex
		GO:0071797	LUBAC complex
		GO:0033503	HULC complex
		GO:1990352	BRE1 E3 ubiquitin ligase complex
GO:1990304	MUB1-RAD6-UBR2 ubiquitin ligase complex
GO:1990303	UBR1-RAD6 ubiquitin ligase complex
GO:1990305	RAD6-UBR2 ubiquitin ligase complex
GO:1990306	RSP5-BUL ubiquitin ligase complex
GO:1990302	Bre1-Rad6 ubiquitin ligase complex
GO:0034657	GID complex
