# Supplementary material for: Degron masking outlines degronons, co-degrading functional modules in the proteome
Source: Commun Biol. 2022 May 11;5:445. doi: 10.1038/s42003-022-03391-z (PMC9095673; doi:10.1038/s42003-022-03391-z)
Supplement: Supplementary file 6 — Supplementary Data 3 [file 42003_2022_3391_MOESM6_ESM.xlsx]

## Sheet: Sheet1
UniProt ID	Protein Name	Organism	Primary degron (ELM motif)	Start residue	End residue	# overlapping binding sites and/or functional sites (UniProt data)	Details of the overlapping binding sites/functional sites as obtained from annotations provided by UniProt
Q02363	DNA-binding protein inhibitor ID-2	Homo sapiens	DEG_APCC_DBOX_1	99	107	1	106	115	Nuclear export signal (By similarity)
P51955	Serine/threonine-protein kinase Nek2	Homo sapiens	DEG_APCC_KENBOX_2	390	394	4	264	445	Interaction with PCNT (PMID: 20599736)
							301	445	Interaction with CEP85 (PMID: 26220856)
			DEG_APCC_TPR_1	443	445		329	445	Necessary for interaction with MAD1L1 (PMID: 14978040)
							403	439	Interaction with SAV1 and STK3/MST2 (PMID: 21076410)
P38936	Cyclin-dependent kinase inhibitor 1	Homo sapiens	DEG_CRL4_CDT2_1	145	157	6	140	164	PIP-box K+4 motif
							141	156	Nuclear localization signal (Sequence analysis)
							145	145	Phosphorylation of Thr-145 by Akt impairs binding to PCNA (required for recognition by the CRL4/CDT2 complex)
							145	145	Phosphorylation of Thr-145 by PIM1 and PIM2 enhances CDKN1A stability
							146	146	Phosphorylation of Ser-146 by PKC impairs binding to PCNA (required for recognition by the CRL4/CDT2 complex)
							141	163	Acetylation leads to protein stability (acetylated in vitro on Lys-141/154/161/163)
P49918	Cyclin-dependent kinase inhibitor 1C	Homo sapiens	DEG_CRL4_CDT2_1	270	282	1	278	281	Nuclear localization signal
Q9H211	DNA replication factor Cdt1	Homo sapiens	DEG_CRL4_CDT2_1	4	15	1	1	23	PIP-box K+4 motif
Q9I9A7	DNA replication factor Cdt1	Xenopus laevis	DEG_CRL4_CDT2_1	4	16	1	1	25	PIP-box K+4 motif
Q27368	Transcription factor E2f1	Drosophila melanogaster	DEG_CRL4_CDT2_2	151	163	1	147	161	PIP-box K+4 motif
O14920	Inhibitor of nuclear factor kappa-B kinase subunit beta	Homo sapiens	DEG_Kelch_Keap1_1	34	39	1	21	29	Nucleotide (ATP) binding
Q64337	Sequestosome-1	Mus musculus	DEG_Kelch_Keap1_1	349	354	3	323	344	MAP1LC3B-binding (By similarity)
							269	442	Interaction with NTRK1 (By similarity)
							338	343	LIR motif, mediates interaction with ATG8 family proteins (By similarity)
Q86YC2	Partner and localizer of BRCA2	Homo sapiens	DEG_Kelch_Keap1_1	89	94	4	1	160	Required for its oligomerization and is important for its focal concentration at DNA damage sites
							1	200	Interaction with RAD51
							1	319	Interaction with BRCA1 (PMID: 19369211)
							1	579	DNA-binding
Q13501	Sequestosome-1	Homo sapiens	DEG_Kelch_Keap1_1	347	352	3	321	342	MAP1LC3B-binding
							336	341	LIR motif that mediates the interaction with ATG8 family proteins
							269	440	Interaction with NTRK1
Q9H3D4	Tumor protein 63	Homo sapiens	DEG_MDM2_SWIB_1	55	62	1	1	107	Transcription activation
O15350	Tumor protein p73	Homo sapiens	DEG_MDM2_SWIB_1	15	22	1	1	46	Transactivation
P04637	Cellular tumor antigen p53	Homo sapiens	DEG_MDM2_SWIB_1	19	26	4	1	83	Interaction with HRMT1L2 (PubMed: 5186775)
							1	320	Interaction with CCAR2 (PubMed: 25732823)
							17	25	TAD I motif (region 1-44: transcription activation)
							15	15	Interaction with B56gamma-specific protein phosphatase 2A upon ATM-dependent phosphorylation of p53 at Ser15
Q9Y6R0	Numb-like protein	Homo sapiens	DEG_MDM2_SWIB_1	577	584	1	203	609	Interaction with TRAF6 (PubMed: 20079715)
Q24306	Death-associated inhibitor of apoptosis 1	Drosophila melanogaster	Nend_UBRbox_3	21	22	1	21	21	Ubr3 recognizes the neo-N-terminal epitope of DIAP1 created following caspase-mediated cleavage, and this interaction facilitates DIAP1 anti-apoptotic functions. Ubr3 thus positively regulates DIAP1 functions rather than acting as the N-recognin that destabilizes DIAP1 (PubMed: 25146930).
P97428	Regulator of G-protein signaling 16	Mus musculus	Nend_UBRbox_4	1	3	1	2	2	Palmitoylated on Cys-2: affects affinity of RGS16 for Galpha subunits in vivo; palmitoylation may localize RGS16 in proximity to Ga subunits on cell membranes (PubMed: 10373502)
Q16665	Hypoxia-inducible factor 1-alpha	Homo sapiens	DEG_ODPH_VHL_1	400	413	2	1	401	Interaction with TSGA10 (By similarity)
				562	574	1	401	603	Interacts via the ODD domain with ARD1A
Q9LVI4	Protein TIFY 6B	Arabidopsis thaliana	DEG_SCF_COI1_1	303	320	1	302	326	The Jas motif is also necessary for the hormone-independent binding to MYC2 (PubMed: 19309455)
Q9LMA8	Protein TIFY 10A	Arabidopsis thaliana	DEG_SCF_COI1_1	203	220	1	202	226	The Jas domain (or motif) also enables interaction with MYC2 (PubMed: 18547396)
Q8W4J8	Protein TIFY 7	Arabidopsis thaliana	DEG_SCF_COI1_1	221	238	1	220	244	The Jas domain (or motif) also enables interaction with MYC2 (PubMed: 18547396)
P05412	Transcription factor AP-1	Homo sapiens	DEG_SCF_FBW7_1	236	243	1	252	315	Interacts with SMAD3 (PubMed: 10995748)
P36956	Sterol regulatory element-binding protein 1	Homo sapiens	DEG_SCF_FBW7_1	425	430	1	234	497	Interaction with LMNA (By similarity)
P03070	Large T antigen	Simian virus 40 (SV40)	DEG_SCF_FBW7_2	699	705	3	627	708	Interaction with FAM111A (PubMed: 23093934)
							260	708	Interaction with p53 (PubMed: 23093934)
							602	708	Interaction with Topoisomerase I (PubMed: 18003733)
P46531	Neurogenic locus notch homolog protein 1	Homo sapiens	DEG_SCF_FBW7_2	2508	2515	4	1754	2555	The Notch 1 intracellular domain (NICD) interacts with SNAI1, MDM2A, BCL6 and MEGF10
P46527	Cyclin-dependent kinase inhibitor 1B	Homo sapiens	DEG_SCF_SKP2-CKS1_1	183	190	2	198	198	Akt binds and phosphorylates p27(Kip1) on Thr-198. 14-3-3 proteins bind to p27(Kip1) through phosphorylated Thr-198 (PubMed: 12042314)
							187	187	p27(Kip1) is dephosphorylated on Thr-187 by PPM1H, which stabilizes p27 (PubMed: 22586611)
Q15653	NF-kappa-B inhibitor beta	Homo sapiens	DEG_SCF_TRCP1_1	18	23	1	1	54	kB-Ras binding directly masks the signal induced phoshorylation sites (Ser19 and Ser23) located within the N-terminal signal response region of IkBb (PubMed: 15024091)
P35222	Catenin beta-1	Homo sapiens	DEG_SCF_TRCP1_1	32	37	2	2	23	Interaction with VCL (By similarity)
							23	23	O-glycosylation at Ser-23 increases localization to the plasma membrane and interaction with E-cadherin (PubMed: 24342833)
P19838	Nuclear factor NF-kappa-B p105 subunit	Homo sapiens	DEG_SCF_TRCP1_1	926	932	1	435	968	Interaction with CFLAR (PubMed: 13679070)
P25963	NF-kappa-B inhibitor alpha	Homo sapiens	DEG_SCF_TRCP1_1	31	36	3	45	54	Nuclear export signal
							1	74	The N-terminal regulatory domain of IkBa interacts with the SUMO-conjugating enzyme, Ubc9 (PubMed: 9409737). IkBa sumoylated on Lys-21 cannot be ubiquitinated and is resistant to proteasomal degradation (PubMed: 9734360)
							1	106	Required for DDRGK1 interaction: the interaction may interfere with IkBa phosphorylation and degradation (PubMed: 23675531)
Q9UKT4	F-box only protein 5	Homo sapiens	DEG_SCF_TRCP1_1	144	149	1	135	244	Interaction with Evi5 (PubMed: 16439210). Evi5 anatagonizes SCF(betaTrCP)-dependent FBXO5 ubiquitination and degradation by blocking the degron.
P03230	Latent membrane protein 1	Epstein-Barr virus (strain B95-8)	DEG_SCF_TRCP1_1	210	215	2	204	208	Interaction with host tumor necrosis factor receptor-associated factor (TRAF) proteins TRAF1, TRAF2, TRAF3 and TRAF5
							194	232	The C-terminal-activating region 1 (CTAR1) participates to activate NF-kappa-B (PubMed: 7845680)
Q53EL6	Programmed cell death protein 4	Homo sapiens	DEG_SCF_TRCP1_1	70	76	1	58	64	Nuclear localization signal (Sequence analysis)
Q9HB71	Calcyclin-binding protein	Homo sapiens	DEG_SIAH_1	59	67	1	73	228	Interaction with SKP1 (PubMed: 11389839)
Q86TG7	Retrotransposon-derived protein PEG10	Homo sapiens	DEG_SIAH_1	253	261	1	76	275	Necessary for interaction with ALK1 (PubMed: 15611116)
P10275	Androgen receptor	Homo sapiens	DEG_SPOP_SBC_1	645	649	4	552	919	Interaction with LPXN (PubMed: 18451096)
							572	662	Interaction with HIPK3 (By similarity)
							592	919	Interaction with CCAR1 (PubMed: 23887938)
							625	919	Interaction with KAT7 (PubMed: 10930412)
Q9UER7	Death domain-associated protein 6	Homo sapiens	DEG_SPOP_SBC_1	608	612	1	501	625	Interaction with MAP3K5
P03372	Estrogen receptor	Homo sapiens	DEG_SPOP_SBC_1	571	575	3	262	595	Interaction with AKAP13 (PubMed: 9627117)
							264	595	Self-association
							311	595	Ligand-dependent transactivation domain, AF-2 domain
Q0VGT2	Zinc finger protein GLI2	Mus musculus	DEG_SPOP_SBC_1	1177	1181	1	898	1168	Interaction with FOXC1 (PubMed: 26565916)
