# Supplementary material for: Degron masking outlines degronons, co-degrading functional modules in the proteome
Source: Commun Biol. 2022 May 11;5:445. doi: 10.1038/s42003-022-03391-z (PMC9095673; doi:10.1038/s42003-022-03391-z)
Supplement: Supplementary file 7 — Supplementary Data 4 [file 42003_2022_3391_MOESM7_ESM.xlsx]

## Sheet: Sheet1
UniProt ID	Protein Name	Organism	Deg lysine	# overlapping binding/functional sites	Details of the overlapping binding sites/functional sites as obtained from annotations provided by UniProt
Q9Y2N7	Hypoxia-inducible factor 3-alpha	Homo sapiens	467	1	454	506	NTAD
P08775	DNA-directed RNA polymerase II subunit RPB1	Mus musculus	1859,1866,1873,1887,1908,1922	15	1593	1960	The C-terminal domain (CTD) serves as a platform for the assembly of factors that regulate transcription initiation, elongation, termination and mRNA processing. Proteins that bind to the CTD include U2AF2, SMN1/SMN2, TDRD3, CMTR1, CTDSP1, SCAF8, CCNT2. Interacts via the phosphorylated CTD with WDR82 and with SETD1A and SETD1B only in the presence of WDR82. The phosphorylated CTD also interacts w…
Q86WV6	Stimulator of interferon genes protein (STING)	Homo sapiens	150	2	150	150	RNF5 targets STING at Lys150 for ubiquitination and degradation after viral infection (PubMed: 19285439). However, the E3 ligase TRIM56 targets the same Lys150 for 'Lys63'-linked ubiquitination, this promotes homodimerization of STING and recruitment of the antiviral kinase TBK1 for the subsequent production of IFN-beta (PubMed: 21074459). 'Lys-11'-linked polyubiquitination at Lys-150 by RNF26 le…
					153	340	The c-di-GMP-binding domain (CBD) forms a homodimer via hydrophobic interactions (PubMed: 22579474) and binds both the cyclic diguanylate monophosphate (c-di-GMP) and the cyclic GMP-AMP (cGAMP) messengers. In the absence of c-di-GMP or cGAMP, the protein is autoinhibited by an intramolecular interaction between the CBD and the C-terminal tail. Binding of c-di-GMP or cGAMP to the CBD releases the …
Q00987	E3 ubiquitin-protein ligase Mdm2	Homo sapiens	446	2	276	491	The C-terminal region of MDM2 containing the RING domain interacts with MDMX (PubMed: 10608892). This interaction interferes with MDM2 degradation and significantly increases MDM2 steady-state levels.
					276	491	Necessary for interaction with USP2 (PubMed: 17290220). USP2 deubiquitinates and stabilizes Mdm2.
Q93009	Ubiquitin carboxyl-terminal hydrolase 7	Homo sapiens	869	1	869	869	Sumoylated (PubMed: 28112733).
O00141	Serine/threonine-protein kinase Sgk1	Homo sapiens	4,9,29,41,50,59	1	1	60	Necessary for localization to the mitochondria.
P06401	Progesterone receptor	Homo sapiens	388	1	388	388	Sumoylated (PubMed: 17347654).
P46937	Transcriptional coactivator YAP1	Homo sapiens	97	1	86	100	Mediates the interaction with TEAD transcription factors (PubMed: 20123905).
Q99814	Endothelial PAS domain-containing protein 1	Homo sapiens	503.512	1	496	542	NTAD, the first of two independent, minimal transcriptional activation domains within the C‐terminal half of the protein. The NTAD may interact with CBP/p300, mediated possibly via a bridging protein (By similarity; PubMed: 10202154).
P25963	NF-kappa-B inhibitor alpha	Homo sapiens	21	1	21	21	Sumoylated (PubMed: 11124955). Sumoylation blocks ubiquitination and proteasome-mediated degradation of the protein.
			38.47	1	45	54	Canonical NES motif required for nuclear export (PubMed: 10655476).
O35280	Serine/threonine-protein kinase Chk1	Mus musculus	436	1	391	476	Autoinhibitory region that inhibits the activity of the kinase domain.
Q7Z434	Mitochondrial antiviral-signaling protein	Homo sapiens	500	2	508	509	Cleavage by HCV and hepatitis GB virus B NS3/4A protease complex (PubMed: 17093192).
					501	540	Interaction with G patch domain-containing protein 3, GPATCH3 (PubMed: 28414768).
Q00653	Nuclear factor NF-kappa-B p100 subunit	Homo sapiens	855	1	754	859	Processing-inhibitory domain (PID) that suppresses the constitutive processing of p100 (PubMed: 11239468).
P35222	Catenin beta-1	Homo sapiens	19	2	23	23	O-GlcNAc modification of beta-catenin at Ser-23 increases its interaction with E-cadherin which relocalizes beta-catenin from the nucleus to mainly the plasma membrane (PubMed: 24342833).
					2	23	Interaction with VCL (By similarity).
P04637	Cellular tumor antigen p53	Homo sapiens	101,120,132,139,164,291,292	29	102	292	DNA binding domain
			120		120	120	KAT6A acetylates Lys120 in p53 (PubMed: 23431171).
			101, 120		66	110	Interaction with WWOX.
			305,319,320,321		305	321	Bipartite nuclear localization signal
			305		305	305	p300 acetylates Lys305 in p53 (PubMed: 12724314).
			319,320,321		321	321	Acetylated (By similarity).
			370,372,373		359	363	Interaction with USP7
			370,372,373		370	370	Smyd2 methylates Lys 370 in p53 (PubMed: 17108971).
			370,372,373,381,382		372	372	Set9 methylates Lys372 in p53 (PubMed: 15525938). This modification increases the stability of p53.
			370,372,373,381,382		373	373	EHMT1 and EHMT2 dimethylate Lys373 in p53 (PubMed: 20118233).
			372,373,381,382,386		381	385	Interaction with cyclin A (PubMed: 10884347).
			372,373,381,382,386		381	381	Acetylated (PubMed: 19608861).
			372,373,381,382,386		382	382	SET8 monomethylates Lys382 in p53 (PubMed: 17707234).
			372,373,381,382,386		382	382	KAT6A acetylates Lys382 in p53 (PubMed: 23431171).
			381,382,386		386	386	Sumoylated (PubMed: 11124955).
			370,372,373,381,382,386		363	393	Interaction with BRD7 (bromodomain-containing 7) protein (PubMed: 20228809).
			101,120,132,139,164,291,292,305,319,320,321		1	320	Interaction with DBC1/CCAR2 competes with MDM2 binding and stabilizes p53 (PubMed: 25732823).
			319,320,321		319	358	Tetramerization domain of p53 is important for interaction with GLTSCR2 (Ribosome biogenesis protein NOP53). The interaction stabilizes p53 (PubMed: 22522597).
			291,292,305,319,320,321,370,372,373,381,382,386		228	393	Interaction with Brn-3b/POU4F2 (PubMed: 17145718).
			101		1	92	Interaction with FAK1 (PubMed: 15855171).
			101,120,132,139,164,291,292,305		100	300	Interaction with ZNF385A (PubMed: 17719541).
			101,120,132,139,164,291,292		102	292	Interaction with MAML1 stabilizes the p53 protein (PubMed: 17317671).
			370,372,373,381,382,386		367	389	Monomethylation at Lys382 enhances the interaction with L3MBTL1 (PubMed: 20870725).
			101,120,132,139,164,291,292,305,319,320,321,370,372,373		100	370	Interaction with HIPK1 (By similarity).
			319,320,321,370		319	360	Interaction with HIPK2.
			120,132,139,164,291,292		116	292	Interaction with AXIN1 (By similarity).
			291.292		256	294	Interaction with E4F1 (PubMed: 10644996).
			291,292,305,319,320,321,370,372,373,381,382,386		300	393	Interaction with CARM1 (PubMed: 15186775).
			319,320,321		325	356	Oligomerization.
P38936	Cyclin-dependent kinase inhibitor 1	Homo sapiens	141.154	11	145	145	Pim-1 and Pim-2 phosphorylate p21 on Thr145 and promote p21 stability (PubMed: 20307683).
			141.154		145	145	Akt phosphorylation site (PubMed: 11463845), phosphorylation prevents p21-PCNA binding. p21 ubiquitination and degradation by the CRL4(CDT2) complex is PCNA dependent.
			141,154,161,163		145	158	Interaction with Akt2 (PubMed: 16982699) increases p21 levels.
			141.154		145	145	PKA phosphorylation site (PubMed: 10753973), phosphorylation inhibits PCNA binding.
			141.154		146	146	PKC phosphorylation site (PubMed: 10753973), phosphorylation inhibits PCNA binding.
			141		141	141	Acetylation at Lys141 leads to protein stability (By similarity).
			154		154	154	Acetylation at Lys154 leads to protein stability (By similarity).
			161		161	161	Acetylation at Lys161 leads to protein stability (By similarity).
			163		163	163	Acetylation at Lys163 leads to protein stability (By similarity).
			141,154,161,163		141	156	Nuclear localization signal.
			16		17	24	Required for binding cyclins.
P46527	Cyclin-dependent kinase inhibitor 1B	Homo sapiens	153.165	3	153	169	Nuclear localization signal.
			153.165		157	157	PKB/Akt phosphorylates Thr157 of p27; this relocalizes p27 to the cytoplasm (PubMed: 12244303, 12244302, 12244301) away from the nuclear proteasomal degradation pathway mediated by SCFSkp2 (PubMed: 12548010).
			153.165		157	157	Pim kinases phosphorylate Thr157 (and Thr198) of p27, promote binding to 14-3-3 proteins and cytoplasmic relocalization of p27 (PubMed: 18593906). Cytoplasmic localization may possibly trigger a cytoplasmic proteasomal degradation pathway mediated via the KPC1/2 Ub-ligase.
P21673	Diamine acetyltransferase 1	Homo sapiens	87	2	94	96	Acetyl-CoA binding site (PubMed: 17516632).
					92	92	Substrate binding site/catalytic residue (PubMed: 17516632). Asp82 and Glu93 can also contact the polyamine substrate.
O15105	Mothers against decapentaplegic homolog 7	Homo sapiens	64	2	64	64	Acetylation by p300 stabilizes Smad7 and protects it against TGFβ and Smurf-dependent degradation (PubMed: 12408818).
			70		70	70	Acetylation by p300 stabilizes Smad7 and protects it against TGFβ and Smurf-dependent degradation (PubMed: 12408818).
Q07820	Induced myeloid leukemia cell differentiation protein Mcl-1	Homo sapiens	136	1	127	128	Mcl-1 is predominantly cleaved (preferentially after Asp127 in vivo) by caspase-3 (PubMed: 15122313).
P27695	DNA-(apurinic or apyrimidinic site) lyase	Homo sapiens	24,25,27	7	1	20	The region 1-20 is important for proper nuclear localization and interaction with the nuclear importins, Kap alpha 1 and 2 (the Nterminal 7 residues and aa 8-13 may contain two separate NLS functionalities) (PubMed: 15942031).
					23	33	Required for efficient RNA binding, particularly the lysines within this region (PubMed: 20699270).
					23	33	Critical for interaction with NPM1 (PubMed: 20699270).
					27	27	Lys27 is acetylated in vivo (PubMed: 20699270).
					31	32	Cleavage by granzyme A (PubMed: 12524539).
					1	33	Mediates binding to Y-box-binding protein 1 (PubMed: 18809583).
					1	120	Interaction with Ku antigen (KuAg) (PubMed: 8621488).
P10071	Transcriptional activator GLI3	Homo sapiens	773,779,784,800	1	779	779	Sumoylated (PubMed: 28112733).
O14640	Segment polarity protein dishevelled homolog DVL-1	Homo sapiens	20,34,46,50	1	1	85	The DIX domain promotes homooligomerization (By similarity).
			285	5	251	323	The PDZ domain containing region of Dvl binds to Daple (PubMed: 14750955).
							The PDZ domain mediates binding to Ryk (PubMed: 15454084).
							The PDZ domain binds TMEM88 (PubMed: 21044957).
							Interacts (via PDZ domain) with NXN (By similarity).
							Interacts (via PDZ domain) with DACT1 and FZD7, where DACT1 and FZD7 compete for the same binding site (By similarity).
Q16665	Hypoxia-inducible factor 1-alpha	Homo sapiens	532,538,547	2	393	580	Interaction with ARD1A (PubMed: 16288748).
					531	575	Transactivation domain, NTAD.
