# Supplementary material for: Degron masking outlines degronons, co-degrading functional modules in the proteome
Source: Commun Biol. 2022 May 11;5:445. doi: 10.1038/s42003-022-03391-z (PMC9095673; doi:10.1038/s42003-022-03391-z)
Supplement: Supplementary file 8 — Supplementary Data 5 [file 42003_2022_3391_MOESM8_ESM.xlsx]

## Sheet: sheet1
UniProt ID	Protein Name	Organism	Deg lysine	IDR_start	IDR_end	# overlapping binding/functional sites	Details of the overlapping binding sites/functional sites as obtained from annotations provided by UniProt
Q15717	ELAV-like protein 1	Homo sapiens	182	163	185	3	158	158	Phosphorylation by PRKCD (PubMed: 18285462).
							191	191	Sumoylation site (PubMed: 28112733).
							106	186	The second RRM (RNA recognition motif) domain. The two N-terminal tandem RRM domains can selectively bind AU-rich elements (AREs) in target mRNAs (PubMed: 23519412).
Q9Y2N7	Hypoxia-inducible factor 3-alpha	Homo sapiens	467	429	466	1	454	506	NTAD
P08775	DNA-directed RNA polymerase II subunit RPB1	Mus musculus	1859	1738	1970	15	1593	1960	The C-terminal domain (CTD) serves as a platform for the assembly of factors that regulate transcription initiation, elongation, termination and mRNA processing. Proteins that bind to the CTD include U2AF2, SMN1/SMN2, TDRD3, CMTR1, CTDSP1, SCAF8, CCNT2. Interacts via the phosphorylated CTD with WDR82 and with SETD1A and SETD1B only in the presence of WDR82. The phosphorylated CTD also interacts w…
			1866
			1873
			1887
			1908
			1922
Q86WV6	Stimulator of interferon genes protein	Homo sapiens	150	341	379	3	153	340	The c-di-GMP-binding domain (CBD) forms a homodimer via hydrophobic interactions (PubMed: 22579474) and binds both the cyclic diguanylate monophosphate (c-di-GMP) and the cyclic GMP-AMP (cGAMP) messengers. In the absence of c-di-GMP or cGAMP, the protein is autoinhibited by an intramolecular interaction between the CBD and the C-terminal tail. Binding of c-di-GMP or cGAMP to the CBD releases the …
							81	379	Interaction with TBK1 and IRF3; Ser-358 is phosphorylated by TBK1 (PubMed: 18818105).
O14543	Suppressor of cytokine signaling 3	Homo sapiens	6	131	164	3	46	142	The SH2 domain is required for the interaction with JAK2 (PubMed: 10421843). The SH2 domain also binds activated Tyr residues in proteins such as IL-12Rbeta2 (PubMed: 14559241), gp130 and erythropoietin receptor (EpoR) (PubMed: 12027890).
P30307	M-phase inducer phosphatase 3	Homo sapiens	151	171	196	2	191	191	Plk3 phosphorylation site, phosphorylation promotes nuclear translocation (PubMed: 14968113).
							177	204	Nuclear export sequence (PubMed: 11313932).
Q00987	E3 ubiquitin-protein ligase Mdm2	Homo sapiens	446	370	428	3	276	491	Necessary for interaction with USP2 (PubMed: 17290220). USP2 deubiquitinates and stabilizes Mdm2.
							276	491	The C-terminal region of MDM2 containing the RING domain interacts with MDMX (PubMed: 10608892). This interaction interferes with MDM2 degradation and significantly increases MDM2 steady-state levels.
							386	429	This region contains numerous sites (aa 386, 395, 407, 419, 425 and 429) that are phosphorylated by ATM upon DNA damage (PubMed: 19816404). Phosphorylation prevents RING-domain mediated MDM2 oligomerization.
Q93009	Ubiquitin carboxyl-terminal hydrolase 7	Homo sapiens	869	624	651	1	622	801	Interaction with ICP0/VMW110 (PubMed: 16160161). This interaction with USP7, a ubiquitin-specific protease, protects ICP0 from auto-ubiquitination and degradation. Conversely, ICP0 can also ubiquitinate USP7, leading to a reduction in cellular USP7 levels during HSV-1 infection. The stabilization of ICP0 by USP7 is dominant over ICP0-induced USP7 degradation during productive HSV-1 infection unde…
O00141	Serine/threonine-protein kinase Sgk1	Homo sapiens	4	58	94	3	1	60	Necessary for localization to the mitochondria
			9				104	112	ATP binding
			29				78	78	Ser78 of SGK is phosphorylated by BMK1 (PubMed: 11254654).
			41
			50
			59
P06401	Progesterone receptor	Homo sapiens	388	360	402	2	388	388	Sumoylated (PubMed: 17347654).
							400	400	Phosphorylated by cyclin-dependent protein kinase 2 (CDK2) (PubMed: 15572662). Phosphorylation at this site by CDK2 is ligand-independent, and increases nuclear translocation and transcriptional activity. Increased levels of phosphorylation on Ser-400 also in the presence of EGF, heregulin, IGF, PMA and FBS.
P46937	Transcriptional coactivator YAP1	Homo sapiens	97	80	171	5	86	100	Mediates the interaction with TEAD transcription factors (PubMed: 20123905).
							127	127	Lats2 promotes YAP2 cytoplasmic localization by S127 phosphorylation and 14–3–3 binding (PubMed: 17974916).
							127	127	Ser 127 phosphorylation by Akt mediates 14–3–3 binding and cytoplasmic retention (PubMed: 12535517).
							127	127	Mutation of Ser 127 to Ala in YAP1 attenuated binding to ErbB-4 (PubMed: 12807903).
							171	204	The first WW domain is primarily responsible for the interaction with ErbB-4 (PubMed: 12807903).
							119	119	Phosphorylation by JNK kinases. JNK phosphorylates a total of five sites in YAP (T119, S138, T154, S317 and T362). JNK phosphorylation of YAP causes binding to DeltaNp63alpha (PubMed: 21364637).
							138	138
							154	154
Q99814	Endothelial PAS domain-containing protein 1	Homo sapiens	503, 512	438	490	1	496	542	NTAD, the first of two independent, minimal transcriptional activation domains within the C‐terminal half of the protein. The NTAD may interact with CBP/p300, mediated possibly via a bridging protein (By similarity; PubMed: 10202154).
P25963	NF-kappa-B inhibitor alpha	Homo sapiens	21	1	70	3	21	21	Sumoylated (PubMed: 11124955). Sumoylation blocks ubiquitination and proteasome-mediated degradation of the protein.
			22				45	54	Canonical NES motif required for nuclear export (PubMed: 10655476).
			38				73	103	The first ankyrin repeat.
			47
O35280	Serine/threonine-protein kinase Chk1	Mus musculus	436	267	331	2	1	265	Interaction with Claspin, an adapter protein that regulates the ATR-dependent phosphorylation of Chk1.
							317	345	ATM and ATR can phosphorylate Ser-317 and Ser-345. Interacts (phosphorylated by ATR) with RAD51.
Q9NXR8	Inhibitor of growth protein 3	Homo sapiens	96	123	172	3	148	167	Residues 148, 165 and 167 are SUMOylated (PubMed: 28112733, 25218447).
Q7Z434	Mitochondrial antiviral-signaling protein	Homo sapiens	500	450	507	4	455	460	Interaction with TRAF6
							300	444	The transmembrane domain and residues 300-444 are essential for the interaction with DHX58/LGP2.
							508	509	Cleavage by HCV and hepatitis GB virus B NS3/4A protease complex (PubMed: 17093192).
							501	540	Interaction with G patch domain-containing protein 3, GPATCH3 (PubMed: 28414768).
Q00653	Nuclear factor NF-kappa-B p100 subunit	Homo sapiens	855	846	900	1	754	859	Processing-inhibitory domain (PID) that suppresses the constitutive processing of p100 (PubMed: 11239468).
P35222	Catenin beta-1	Homo sapiens	19.49	32	64	3	23	23	O-GlcNAc modification of beta-catenin at Ser-23 increases its interaction with E-cadherin which relocalizes beta-catenin from the nucleus to mainly the plasma membrane (PubMed: 24342833).
							2	23	Interaction with VCL (By similarity).
							64	64	Tyr64 is the predominant site for phosphorylation by PTK6. PTK6 associates with beta-catenin and inhibits beta-catenin regulated transcription (PubMed: 20026641).
P04637	Cellular tumor antigen p53	Homo sapiens	101, 120, 132, 139, 164	37	93	38	1	83	Interaction with HRMT1L2 (PubMed: 15186775)	1	320	Interaction with CCAR (PubMed: 25732823)	66	110	Interaction with WWOX	100	370	Interaction with HIPK1 (By similarity)
							102	292	DNA binding domain	1	320	Interaction with CCAR (PubMed: 25732823)	66	110	Interaction with WWOX	100	370	Interaction with HIPK1 (By similarity)
							66	110	Interaction with WWOX.	1	320	Interaction with CCAR (PubMed: 25732823)	66	110	Interaction with WWOX	100	370	Interaction with HIPK1 (By similarity)
							1	320	Interaction with DBC1/CCAR2 competes with MDM2 binding and stabilizes p53 (PubMed: 25732823).	1	320	Interaction with CCAR (PubMed: 25732823)	66	110	Interaction with WWOX	100	370	Interaction with HIPK1 (By similarity)
							1	92	Interaction with FAK1 (PubMed: 15855171).	1	320	Interaction with CCAR (PubMed: 25732823)	66	110	Interaction with WWOX	100	370	Interaction with HIPK1 (By similarity)
							1	320	Interaction with CCAR (PubMed: 25732823)
			291, 292, 305, 319, 320, 321	285	328		1	320	Interaction with CCAR (PubMed: 25732823)	100	370	Interaction with HIPK1 (By similarity)	116	292	Interaction with AXIN1 (By similarity)	256	294	Interaction with E4F1 (PubMed: 10644996)	273	280	Interaction with DNA	300	393	Interaction with CARM1 (PubMed: 15186775)	319	360	Interaction with HIPK2	325	356	Oligomerization
							102	292	DNA binding domain	100	370	Interaction with HIPK1 (By similarity)	116	292	Interaction with AXIN1 (By similarity)	256	294	Interaction with E4F1 (PubMed: 10644996)	273	280	Interaction with DNA	300	393	Interaction with CARM1 (PubMed: 15186775)	319	360	Interaction with HIPK2	325	356	Oligomerization
							305	321	Bipartite nuclear localization signal	100	370	Interaction with HIPK1 (By similarity)	116	292	Interaction with AXIN1 (By similarity)	256	294	Interaction with E4F1 (PubMed: 10644996)	273	280	Interaction with DNA	300	393	Interaction with CARM1 (PubMed: 15186775)	319	360	Interaction with HIPK2	325	356	Oligomerization
							305	305	p300 acetylates Lys305 in p53 (PubMed: 12724314).	100	370	Interaction with HIPK1 (By similarity)	116	292	Interaction with AXIN1 (By similarity)	256	294	Interaction with E4F1 (PubMed: 10644996)	273	280	Interaction with DNA	300	393	Interaction with CARM1 (PubMed: 15186775)	319	360	Interaction with HIPK2	325	356	Oligomerization
							321	321	Acetylated (By similarity).	100	370	Interaction with HIPK1 (By similarity)	116	292	Interaction with AXIN1 (By similarity)	256	294	Interaction with E4F1 (PubMed: 10644996)	273	280	Interaction with DNA	300	393	Interaction with CARM1 (PubMed: 15186775)	319	360	Interaction with HIPK2	325	356	Oligomerization
							1	320	Interaction with DBC1/CCAR2 competes with MDM2 binding and stabilizes p53 (PubMed: 25732823).	100	370	Interaction with HIPK1 (By similarity)	116	292	Interaction with AXIN1 (By similarity)	256	294	Interaction with E4F1 (PubMed: 10644996)	273	280	Interaction with DNA	300	393	Interaction with CARM1 (PubMed: 15186775)	319	360	Interaction with HIPK2	325	356	Oligomerization
							319	358	Tetramerization domain of p53 is important for interaction with GLTSCR2 (Ribosome biogenesis protein NOP53). The interaction stabilizes p53 (PubMed: 22522597).
							228	393	Interaction with Brn-3b/POU4F2 (PubMed: 17145718).
							100	300	Interaction with ZNF385A (PubMed: 17719541).
							102	292	Interaction with MAML1 stabilizes the p53 protein (PubMed: 17317671).
							116	292	Interaction with AXIN1 (By similarity).
							256	294	Interaction with E4F1 (PubMed: 10644996).
							325	356	Oligomerization.
							319	360	Interaction with HIPK2.
							300	393	Interaction with CARM1 (PubMed: 15186775).
			370, 372, 373, 381, 382, 386	351	393		100	370	Interaction with HIPK1 (By similarity).	300	393	Interaction with CARM1 (PubMed: 15186775)	319	360	Interaction with HIPK2	325	356	Oligomerization	359	363	Interaction with USP7
							359	363	Interaction with USP7.	300	393	Interaction with CARM1 (PubMed: 15186775)	319	360	Interaction with HIPK2	325	356	Oligomerization	359	363	Interaction with USP7
							370	370	Smyd2 methylates Lys 370 in p53 (PubMed: 17108971).	300	393	Interaction with CARM1 (PubMed: 15186775)	319	360	Interaction with HIPK2	325	356	Oligomerization	359	363	Interaction with USP7
							372	372	Set9 methylates Lys372 in p53 (PubMed: 15525938). This modification increases the stability of p53.	300	393	Interaction with CARM1 (PubMed: 15186775)	319	360	Interaction with HIPK2	325	356	Oligomerization	359	363	Interaction with USP7
							373	373	EHMT1 and EHMT2 dimethylate Lys373 in p53 (PubMed: 20118233).	300	393	Interaction with CARM1 (PubMed: 15186775)	319	360	Interaction with HIPK2	325	356	Oligomerization	359	363	Interaction with USP7
							381	385	Interaction with cyclin A (PubMed: 10884347).	300	393	Interaction with CARM1 (PubMed: 15186775)	319	360	Interaction with HIPK2	325	356	Oligomerization	359	363	Interaction with USP7
							381	381	Acetylated (PubMed: 19608861).
							382	382	SET8 monomethylates Lys382 in p53 (PubMed: 17707234).
							382	382	KAT6A acetylates Lys382 in p53 (PubMed: 23431171).
							386	386	Sumoylated (PubMed: 11124955).
							363	393	Interaction with BRD7 (bromodomain-containing 7) protein (PubMed: 20228809).
							319	358	Tetramerization domain of p53 is important for interaction with GLTSCR2 (Ribosome biogenesis protein NOP53). The interaction stabilizes p53 (PubMed: 22522597).
							228	393	Interaction with Brn-3b/POU4F2 (PubMed: 17145718).
							367	389	Monomethylation at Lys382 enhances the interaction with L3MBTL1 (PubMed: 20870725).
							325	356	Oligomerization.
							319	360	Interaction with HIPK2.
							300	393	Interaction with CARM1 (PubMed: 15186775).
P38936	Cyclin-dependent kinase inhibitor 1	Homo sapiens	16, 75, 141, 154, 161, 163	79	164	8	140	164	PIP-box K+4 motif	141	156	Nuclear localization signal (Sequence analysis)
							145	145	Akt phosphorylation site (PubMed: 11463845), phosphorylation prevents p21-PCNA binding. p21 ubiquitination and degradation by the CRL4(CDT2) complex is PCNA dependent.	141	156	Nuclear localization signal (Sequence analysis)
							145	158	Interaction with Akt2 (PubMed: 16982699) increases p21 levels.	141	156	Nuclear localization signal (Sequence analysis)
							145	145	Pim-1 and Pim-2 phosphorylate p21 on Thr145 and promote p21 stability (PubMed: 20307683).	141	156	Nuclear localization signal (Sequence analysis)
							145	145	PKA phosphorylation site (PubMed: 10753973), phosphorylation inhibits PCNA binding.	141	156	Nuclear localization signal (Sequence analysis)
							146	146	PKC phosphorylation site (PubMed: 10753973), phosphorylation inhibits PCNA binding.	141	156	Nuclear localization signal (Sequence analysis)
							141	163	Acetylation at Lys residues 141, 154, 161 and 163 leads to protein stability (By similarity).
							141	156	Nuclear localization signal.
P46527	Cyclin-dependent kinase inhibitor 1B	Homo sapiens	134, 153, 165	87	198	3	153	169	Nuclear localization signal.
							157	157	PKB/Akt phosphorylates Thr157; this relocalizes p27 to the cytoplasm (PubMed: 12244303, 12244302, 12244301) away from the nuclear degradation pathway mediated by SCFSkp2 (PubMed: 12548010).
							157	157	Pim kinases phosphorylate Thr157 (and Thr198) of p27, promote binding to 14-3-3 proteins and cytoplasmic relocalization of p27 (PubMed: 18593906). May trigger a cytoplasmic degradation pathway mediated by the KPC1/2 Ub-ligase.
Q07820	Induced myeloid leukemia cell differentiation protein Mcl-1	Homo sapiens	136	108	181	3	163	163	Thr163 phosphorylation slows down turnover of the normally rapidly degraded MCL1 (PubMed: 15241487).
							127	128	Cleavage by caspase-3
							157	158	Cleavage by caspase-3
P27695	DNA-(apurinic or apyrimidinic site) lyase	Homo sapiens	24, 25, 27	1	59	7	1	20	The region 1-20 is important for proper nuclear localization and interaction with the nuclear importins, Kap alpha 1 and 2 (PubMed: 15942031).	23	33	Necessary for interaction with NPM1 and for efficient rRNA binding
							23	33	Required for efficient RNA binding, particularly the lysines within this region (PubMed: 20699270).	23	33	Necessary for interaction with NPM1 and for efficient rRNA binding
							23	33	Critical for interaction with NPM1 (PubMed: 20699270).	23	33	Necessary for interaction with NPM1 and for efficient rRNA binding
							27	27	Lys27 is acetylated in vivo (PubMed: 20699270).
							31	32	Cleavage by granzyme A (PubMed: 12524539).
							1	33	Mediates binding to Y-box-binding protein 1 (PubMed: 18809583).
							1	120	Interaction with Ku antigen (KuAg) (PubMed: 8621488).
P10071	Transcriptional activator GLI3	Homo sapiens	773	620	731	1	546	632	Interacts with ZIC3 (via C2H2-type domains 3, 4 and 5) (PubMed: 17764085).
			779
			784
			800
O14640	Segment polarity protein dishevelled homolog DVL-1	Homo sapiens	20	91	235	1	1	85	The DIX domain promotes homooligomerization (By similarity).
			34
			46
			50
			285
Q16665	Hypoxia-inducible factor 1-alpha	Homo sapiens	532	442	521	2	393	580	Interaction with ARD1A (PubMed: 16288748).
			538				477	477	SUMOylation at Lys477 may stabilize HIF-1alpha and enhance its transcriptional activity (PubMed: 15465032).
			547
