# Supplementary material for: Degron masking outlines degronons, co-degrading functional modules in the proteome
Source: Commun Biol. 2022 May 11;5:445. doi: 10.1038/s42003-022-03391-z (PMC9095673; doi:10.1038/s42003-022-03391-z)
Supplement: Supplementary file 9 — Supplementary Data 6 [file 42003_2022_3391_MOESM9_ESM.xlsx]

## Sheet: Sheet1
UniProt ID	Protein Name	Organism	Primary degron (ELM motif)	Start residue	End residue	# overlapping motifs	Details of overlapping ELM motifs
P24864	G1/S-specific cyclin-E1	Homo sapiens	DEG_SCF_FBW7_1	393	399	2	MOD_GSK3_1	388	395	MOD_GSK3_1	392	399
Q9Y6R0	Numb-like protein	Homo sapiens	DEG_MDM2_SWIB_1	577	584	1	LIG_EH_1	594	598
P04637	Cellular tumor antigen p53	Homo sapiens	DEG_MDM2_SWIB_1	19	26	4	DOC_WW_Pin1_4	30	35	MOD_CK1_1	15	21	MOD_GSK3_1	30	37	MOD_PIKK_1	12	18
P01106	Myc proto-oncogene protein	Homo sapiens	DEG_SCF_FBW7_1	55	62	6	DOC_WW_Pin1_4	55	60	DOC_WW_Pin1_4	59	64	LIG_SH3_2	60	65	MOD_GSK3_1	55	62	MOD_ProDKin_1	59	65	MOD_ProDKin_1	68	74
O43683	Mitotic checkpoint serine/threonine-protein kinase BUB1	Homo sapiens	DEG_APCC_KENBOX_2	534	538	1	LIG_APCC_ABBA_1	527	532
P03230	Latent membrane protein 1	Epstein-Barr virus (strain B95-8) (HHV-4)	DEG_SCF_TRCP1_1	210	215	1	LIG_TRAF2_2	204	209
Q9HAW4	Claspin	Homo sapiens	DEG_SCF_TRCP1_1	29	34	1	CLV_C14_Caspase3-7	22	26
P46527	Cyclin-dependent kinase inhibitor 1B	Homo sapiens	DEG_SCF_SKP2-CKS1_1	183	190	3	DOC_WW_Pin1_4	184	189	LIG_14-3-3_CterR_2	196	198	MOD_CDK_SPxK_1	184	190
P38936	Cyclin-dependent kinase inhibitor 1	Homo sapiens	DEG_CRL4_CDT2_1	145	157	3	LIG_PCNA_PIPBox_1	144	153	MOD_PKB_1	140	148	TRG_NLS_Bipartite_1	142	158
P13051	Uracil-DNA glycosylase	Homo sapiens	DEG_SCF_FBW7_1	58	64	1	LIG_RPA_C_Vert	73	88
P05412	Transcription factor AP-1	Homo sapiens	DEG_COP1_1	227	235	3	DEG_SCF_FBW7_1	236	243	LIG_KEPE_3	225	234	MOD_GSK3_1	236	243
			DEG_SCF_FBW7_1	236	243	4	DEG_COP1_1	227	235	LIG_KEPE_3	225	234	MOD_GSK3_1	236	243	MOD_PIKK_1	246	252
Q99741	Cell division control protein 6 homolog	Homo sapiens	DEG_APCC_KENBOX_2	80	84	2	DOC_CYCLIN_RxL_1	91	99	MOD_CDK_SPxK_1	71	77
Q5JSP0	FYVE, RhoGEF and PH domain-containing protein 3	Homo sapiens	DEG_SCF_TRCP1_1	75	80	2	MOD_GSK3_1	73	80	MOD_GSK3_1	77	84
P35222	Catenin beta-1	Homo sapiens	DEG_SCF_TRCP1_1	32	37	1	MOD_GSK3_1	30	37
P98174	FYVE, RhoGEF and PH domain-containing protein 1	Homo sapiens	DEG_SCF_TRCP1_1	282	287	1	MOD_GSK3_1	280	287
Q13501	Sequestosome-1	Homo sapiens	DEG_Kelch_Keap1_1	347	352	1	LIG_LIR_Gen_1	335	341
P49919	Cyclin-dependent kinase inhibitor 1C	Mus musculus	DEG_SCF_SKP2-CKS1_1	338	345	1	MOD_CDK_SPxK_1	339	345
P49918	Cyclin-dependent kinase inhibitor 1C	Homo sapiens	DEG_SCF_SKP2-CKS1_1	306	313	1	MOD_CDK_SPxK_1	307	313
O95863	Zinc finger protein SNAI1	Homo sapiens	DEG_SCF_TRCP1_1	95	100	1	MOD_GSK3_1	93	100
P05923	Protein Vpu	Human immunodeficiency virus type 1 group M subtype B (isolate BRU/LAI)	DEG_SCF_TRCP1_1	51	56	2	MOD_CK2_1	49	55	MOD_CK2_1	53	59
Q16665	Hypoxia-inducible factor 1-alpha	Homo sapiens	DEG_ODPH_VHL_1	400	413	1	MOD_SUMO_for_1	390	393
Q12158	Sister chromatid cohesion protein 1	Saccharomyces cerevisiae (strain ATCC 204508 / S288c)	DEG_Nend_UBRbox_1	181	183	2	CLV_Separin_Fungi	175	181	MOD_Plk_1	172	178
O60216	Double-strand-break repair protein rad21 homolog	Homo sapiens	DEG_Nend_UBRbox_2	173	174	1	CLV_Separin_Metazoa	169	173
P38634	Protein SIC1	Saccharomyces cerevisiae (strain ATCC 204508 / S288c)	DEG_SCF_FBW7_1	43	49	2	DOC_CKS1_1	31	36	DOC_CKS1_1	43	48
P36956	Sterol regulatory element-binding protein 1	Homo sapiens	DEG_SCF_FBW7_1	425	430	1	MOD_Plk_1	421	427
