# Supplementary material for: Degron masking outlines degronons, co-degrading functional modules in the proteome
Source: Commun Biol. 2022 May 11;5:445. doi: 10.1038/s42003-022-03391-z (PMC9095673; doi:10.1038/s42003-022-03391-z)
Supplement: Supplementary file 10 — Supplementary Data 7 [file 42003_2022_3391_MOESM10_ESM.xlsx]

## Sheet: Sheet1
UniProt ID	Protein Name	Organism	Deg lysine	# overlapping motifs	Details of overlapping motifs
P04637	Cellular tumor antigen p53	Homo sapiens	305	3	TRG_NLS_Bipartite_1	305	323	DOC_WW_Pin1_4	312	317	MOD_CDK_SPxxK_3	312	319
			319	3	TRG_NLS_Bipartite_1	305	323	DOC_WW_Pin1_4	312	317	MOD_CDK_SPxxK_3	312	319
			320	3	TRG_NLS_Bipartite_1	305	323	DOC_WW_Pin1_4	312	317	MOD_CDK_SPxxK_3	312	319
			321	3	TRG_NLS_Bipartite_1	305	323	DOC_WW_Pin1_4	312	317	MOD_CDK_SPxxK_3	312	319
			370	3	DOC_USP7_MATH_1	359	363	DOC_USP7_MATH_1	364	368	DOC_CYCLIN_RxL_1	378	388
			372	3	DOC_USP7_MATH_1	359	363	DOC_USP7_MATH_1	364	368	DOC_CYCLIN_RxL_1	378	388
			373	3	DOC_USP7_MATH_1	359	363	DOC_USP7_MATH_1	364	368	DOC_CYCLIN_RxL_1	378	388
			381	2	DOC_CYCLIN_RxL_1	378	388	MOD_SUMO_for_1	385	388
			382	2	DOC_CYCLIN_RxL_1	378	388	MOD_SUMO_for_1	385	388
			386	2	DOC_CYCLIN_RxL_1	378	388	MOD_SUMO_for_1	385	388
P06401	Progesterone receptor	Homo sapiens	388	1	MOD_SUMO_for_1	387	390
P25963	NF-kappa-B inhibitor alpha	Homo sapiens	21	1	DEG_SCF_TRCP1_1	31	36
			22	1	DEG_SCF_TRCP1_1	31	36
			38	1	DEG_SCF_TRCP1_1	31	36
P30307	M-phase inducer phosphatase 3	Homo sapiens	151	1	DEG_APCC_KENBOX_2	150	154
P38936	Cyclin-dependent kinase inhibitor 1	Homo sapiens	16	1	DOC_CYCLIN_RxL_1	16	26
			141	4	MOD_PKB_1	140	148	TRG_NLS_Bipartite_1	142	158	LIG_PCNA_PIPBox_1	144	153	DEG_CRL4_CDT2_1	145	157
			154	4	MOD_PKB_1	140	148	TRG_NLS_Bipartite_1	142	158	LIG_PCNA_PIPBox_1	144	153	DEG_CRL4_CDT2_1	145	157
			161	3	TRG_NLS_Bipartite_1	142	158	LIG_PCNA_PIPBox_1	144	153	DEG_CRL4_CDT2_1	145	157
			163	3	TRG_NLS_Bipartite_1	142	158	LIG_PCNA_PIPBox_1	144	153	DEG_CRL4_CDT2_1	145	157
P46527	Cyclin-dependent kinase inhibitor 1B	Homo sapiens	153	1	MOD_PKB_1	152	160
			165	1	MOD_PKB_1	152	160
Q07820	Induced myeloid leukemia cell differentiation protein Mcl-1	Homo sapiens	136	1	DOC_MAPK_JIP1_4	137	143
