# Supplementary material for: Degron masking outlines degronons, co-degrading functional modules in the proteome
Source: Commun Biol. 2022 May 11;5:445. doi: 10.1038/s42003-022-03391-z (PMC9095673; doi:10.1038/s42003-022-03391-z)
Supplement: Supplementary file 11 — Supplementary Data 8 [file 42003_2022_3391_MOESM11_ESM.xlsx]

## Sheet: Sheet1
UniProt ID	Protein Name	Organism	Deg lysine	IDR start	IDR end	# motifs overlapping with IDR	Details of overlapping motifs
Q86WV6	Stimulator of interferon genes protein	Homo sapiens	150	341	379	1	LIG_IRF3_LxIS_1	361	366
P30307	M-phase inducer phosphatase 3	Homo sapiens	151	171	196	3	TRG_NES_CRM1_1	189	203
							MOD_Plk_1	195	201
							MOD_Plk_2-3	188	194
Q00987	E3 ubiquitin-protein ligase Mdm2	Homo sapiens	446	370	428	3	MOD_PIKK_1	392	398
							MOD_PIKK_1	404	410
							DOC_USP7_MATH_1	397	401
P06401	Progesterone receptor	Homo sapiens	388	360	402	1	MOD_SUMO_for_1	387	390
P46937	Transcriptional coactivator YAP1	Homo sapiens	97	80	171	1	LIG_14-3-3_CanoR_1	124	129
P20248	Cyclin-A2	Homo sapiens	37	1	124	1	LIG_APCC_ABBA_1	99	104
			54
			68
P25963	NF-kappa-B inhibitor alpha	Homo sapiens	21	1	70	1	DEG_SCF_TRCP1_1	31	36
			22
			38
			47
Q7Z434	Mitochondrial antiviral-signaling protein	Homo sapiens	500	450	507	1	LIG_IRF3_LxIS_1	437	442
Q9Y2I6	Ninein-like protein	Homo sapiens	495	583	604	1	MOD_CDK_SPxxK_3	586	593
P35222	Catenin beta-1	Homo sapiens	19	32	64	2	DEG_SCF_TRCP1_1	32	37
			49				MOD_GSK3_1	30	37
P04637	Cellular tumor antigen p53	Homo sapiens	101	37	93	3	DOC_WW_Pin1_4	30	35
			120				DOC_WW_Pin1_4	78	83
			132				MOD_GSK3_1	30	37
			139
			164
			291	285	328	3	MOD_CDK_SPxxK_3	312	319
			292				DOC_WW_Pin1_4	312	317
			305				TRG_NLS_Bipartite_1	305	323
			319
			320
			321
			370	351	393	5	MOD_SUMO_for_1	385	388
			372				DOC_CYCLIN_RxL_1	378	388
			373				DOC_USP7_MATH_1	359	363
			381				DOC_USP7_MATH_1	364	368
			382				TRG_NES_CRM1_1	339	352
			386
P38936	Cyclin-dependent kinase inhibitor 1	Homo sapiens	16	79	164	4	MOD_PKB_1	140	148
			75				LIG_PCNA_PIPBox_1	144	153
			141				DEG_CRL4_CDT2_1	145	157
			154				TRG_NLS_Bipartite_1	142	158
			161
			163
P46527	Cyclin-dependent kinase inhibitor 1B	Homo sapiens	134	87	198	5	MOD_PKB_1	152	160
			153				DEG_SCF_SKP2-CKS1_1	183	190
			165				MOD_CDK_SPxK_1	184	190
							LIG_14-3-3_CterR_2	196	198
							DOC_WW_Pin1_4	184	189
Q07820	Induced myeloid leukemia cell differentiation protein Mcl-1	Homo sapiens	5	32	88	2	DOC_ANK_TNKS_1	77	84
			40				MOD_CDK_SPxK_1	89	95
			136	108	181	1	DOC_MAPK_JIP1_4	137	143
Q16665	Hypoxia-inducible factor 1-alpha	Homo sapiens	532	442	521	2	LIG_KEPE_2	476	483
			538				MOD_SUMO_for_1	476	479
			547
