# Supplementary material for: Degron masking outlines degronons, co-degrading functional modules in the proteome
Source: Commun Biol. 2022 May 11;5:445. doi: 10.1038/s42003-022-03391-z (PMC9095673; doi:10.1038/s42003-022-03391-z)
Supplement: Supplementary file 12 — Supplementary Data 9 [file 42003_2022_3391_MOESM12_ESM.xlsx]

## Sheet: Sheet1
	KD dissociation constants of the binding events. Primary degron containing substrates and their annotated degron masking partners are from Table 1 and also from Supplementary Data 3 and 6.
	Substrate - E3 ligase		Substrate - masking partner
	pCCNE(360-390)::FBXW7-SKP1		CCNE::GSK3B/CDK2
	KD = 79000 nM		KD = N/A
	ppCCNE(360-390)::FBXW7-SKP1
	KD = 70 nM
	pppCCNE(360-390)::FBXW7-SKP1
	KD = 130 nM
	(PMID: 17434132)
	p53(15-29)::MDM2	<	p53(1-61)::CBP (NCBD domain)
	KD = 600 nM		KD = 1700 nM
	p53(1-57)::MDM2		p53(13-61)::CBP (NCBD)
	KD = 420 nM		KD = 3100 nM
	(PMID: 8875929)		p53(25-61)::CBP (NCBD)
			KD = 5400 nM
	p53(15-29)::MDM2		p53(14-28)::CBP (NCBD)
	KD = 1600 nM		KD = >300000 nM
	(PMID: 25591003)		(PMID: 20961098)
	p53(13-61)::MDM2		p53(1-61)::CBP (KIX domain)
	KD = 100 nM		KD = 19000 nM
	p53(15-29)::MDM2		p53(13-61)::CBP (KIX)
	KD = 100 nM		KD = 22000 nM
	(PMID: 29878773)		p53(14-28)::CBP (KIX)
			KD = 214000 nM
			p53(38-61)::CBP (KIX)
			KD = 79000 nM
			pp-p53(13-57)::CBP (KIX)
			KD = 600 nM
			(PMID: 19220000)
	p63(51-65)::MDM2	>	p63(8-32)::p300-Taz2
	KD = 33500 nM		KD = 196 nM
	(PMID: 25591003)		(PMID: 30099987)
	p63(51-65)::MDM2
	KD = 5000 nM
	(PMID: 29878773)
	p73(10-25)::MDM2	~	p73(10-40)::p300-Taz2
	KD = 3900 nM		KD = 4500 nM
	(PMID: 25591003)		p73(10-70)::p300-Taz2
			KD = 890 nM
	p73(11-25)::MDM2		(PMID: 19218448)
	KD = 340 nM
	(PMID: 29878773)		p73(8-31)::p300-Taz2
			KD = 944 nM
	p73(10-40)::MDM2		(PMID: 30099987)
	KD = 1900 nM
	p73(10-70)::MDM2
	KD = 870 nM
	(PMID: 19218448)
	CDC6::FZR1		CDC6(71-77)::CCNA2+CDK2
	KD = N/A		KD = 400 nM
			(PMID: 16707497)
	MYC::FBXW7		MYC(1-88)::PIN1
	KD = N/A		KD = 4000 nM
			pMYC(1-88)::PIN1
			KD = 40000 nM
			(PMID: 26655473)
	MYC::FBXW7		MYC(55-68)::BIN1
	KD = N/A		KD = 4200 nM
			(PMID: 15992821)
	UNG::FBXW7		UNG(66-91)::RPA2
	KD = N/A		KD = 6600 nM
			(PMID: 24910198)
			UNG(73-88)::RPA32
			KD = 1000 nM
			(PMID: 11081631)
	CDKN1A~p21::CDT2		CDKN1A~p21(139-160)::PCNA
	KD = N/A		KD = 4.32 nM
			CDKN1A~p21(141-155)::PCNA
			KD = 12.3 nM
			(PMID: 33984330)
			CDKN1A~p21(142-155)::PCNA
			KD = 36 nM
			(PMID: 30623174)
	CDT1::CDT2		CDT1(1-14)::PCNA
	KD = N/A		KD = 7200 nM
			(PMID: 30623174)
	CDKN1B~p27(1-198)::	~	pT-CDKN1B~p27(1-198)::PIN1
	CKS1B+SKP2		KD = 7200 nM
	KD = 7000 nM		pS-CDKN1B~p27(1-198)::PIN1
	CDKN1B~p27(175-198)::		KD = 16000 nM
	CKS1B+SKP2		(PMID: 19584057)
	KD = 7000 nM
	(PMID: 16209941)
	CDKN1B~p27(1-198)::	~	CDKN1B~p27(184-198)::YWHAQ
	CKS1B+SKP2		KD = 6250 nM
	KD = 7000 nM		(PMID: 24408864)
	CDKN1B~p27(175-198)::
	CKS1B+SKP2
	KD = 7000 nM
	(PMID: 16209941)
	pSic1(2-12)::Cdc4	~	9pSic1(1-215)::Cks1
	KD = 17000 nM		KD = 11300 nM
	ppSic1(1-13)::Cdc4		(PMID: 24186061)
	KD = 30000 nM
	ppSic1(2-12)::Cdc4
	KD = 4000 nM
	ppSic1(36-50)::Cdc4
	KD = 7000 nM
	pSic1(66-82)::Cdc4
	KD = 49000 nM
	ppSic1(66-82)::Cdc4
	KD = 2600 nM
	pppSic1(66-82)::Cdc4
	KD = 3000 nM
	(PMID: 17434132)
	ppSic1(1-10)::Cdc4
	KD = 14200 nM
	ppSic1(66-85)::Cdc4
	KD = 4500-15800 nM
	pppSic1(66-85)::Cdc4
	KD = 2400-4000 nM
	ppSic1(72-85)::Cdc4
	KD = 32000 nM
	6pSic1(1-90)::Cdc4
	KD = 600 nM
	9pSic1(1-284)::Cdc4
	KD = 400 nM
	6pSic1(1-284)::Cdc4
	KD = 3800 nM
	(PMID: 22328159)
	Sqstm1*(168-391)::KEAP1	~	SQSTM1(320-342)::MAP1LC3A
	KD = 1850 nM (Ka = 5.eE5 M-1)		KD = 1500 nM
	(PMID: 20173742)		(PMID: 20010802)
			SQSTM1(338-346)::MAP1LC3A
			KD = 4500 nM
			(PMID: 31053714)
			SQSTM1(332-351)::MAP1LC3A
			KD = 3200 nM
			(PMID: 27158844)
	Sqstm1*(168-391)::Keap1*	~	SQSTM1(338-346)::GABARAP
	KD = 1850 nM (Ka = 5.eE5 M-1)		KD = 900 nM
	(PMID: 20173742)		(PMID: 31053714)
	Sqstm1*(168-391)::Keap1*	~	SQSTM1(338-346)::GABARAPL1
	KD = 1850 nM (Ka = 5.eE5 M-1)		KD = 600 nM
	(PMID: 20173742)		(PMID: 31053714)
	SREBF1()::FBXW7		SREBF1(227-487)::LMNA
	KD = N/A		KD = 63 nM
			(PMID: 21993218)
	CTNNB1(19-44)::BTRC	>	Ctnnb1*(1-781)::CdhE*
	KD = 480 nM		KD = 36-46 nM
	(PMID: 12820959)		pCtnnb1*(1-781)::CdhE*
			KD = 0.052 nM
			(PMID: 16293619)
	CACYBP(58-70)::SIAH1		CYCBP::SKP1
	KD = 24000 nM		KD = N/A
	CACYBP(1-80)::SIAH1
	KD = 10000 nM
	(PMID: 16085652)
	WNK4(549–567)::KLHL3		Wnk4::Sgk1*
	KD = 620 nM		KD = N/A
	(PMID: 24641320)
	NRF2(74-84)::KEAP1		NRF2::CRM1
	KD = 440 nM		KD = N/A
	(PMID: 24641320)
	NRF2(1-97)::KEAP1
	KD = 9 nM
	(PMID: 16006525)
	NRF2(69-84)::KEAP1
	KD = 20 nM
	(PMID: 16888629)
	Nrf2*(1-98)::Keap1*
	KD = 1000 nM (KA = 1.0 1/uM)
	Nrf2*(34-98)::Keap1*
	KD = 806 nM (KA = 1.24 1/uM)
	Nrf2*(76-84)::Keap1*
	KD = 181 nM (KA = 5.51 1/uM)
	(PMID: 16581765)
	Nrf2*(75-84)::Keap1*
	KD = 26.3 nM (KA = 38 1/uM)
	(PMID: 24366543)
	TRIB1(349-367)::COP1		TRIB1::MEK1
	KD = 250 nM		KD = N/A
	(PMID: 27041596)
	(Hyp)-Hif1a(549-582)::VHL		Hif1a::ARD1A
	KD = 31 nM		KD = N/A
	(Hyp)-Hif1a(556-574)::VHL
	KD = 33 nM
	(Hyp)-Hif1a(558-569)::VHL
	KD = 64 nM
	(Hyp)-Hif1a(389-417)::VHL
	KD = 52 nM
	(Hyp)-Hif1a(393-406)::VHL
	KD = 93 nM
	(PMID: 12050673)
	DAXX(604-616)::SPOP		DAXX::MAP3K5
	KD = 30000 nM		KD = N/A
	DAXX(676-688)::SPOP
	KD = 80000 nM
	DAXX(495-740)::SPOP
	KD = 1700 nM
	(PMID: 30244836)
	BRD3(24-416)::SPOP
	KD = 61000 nM
	BRD3(245-253)::SPOP
	KD = 168000 nM
	(PMID: 31026449)
	* from Mouse
