# Supplementary material for: Degron masking outlines degronons, co-degrading functional modules in the proteome
Source: Commun Biol. 2022 May 11;5:445. doi: 10.1038/s42003-022-03391-z (PMC9095673; doi:10.1038/s42003-022-03391-z)
Supplement: Supplementary file 13 — Supplementary Data 10 [file 42003_2022_3391_MOESM13_ESM.xlsx]

## Sheet: Sheet1
List of human abundance datasets obtained from PaxDB and their grouping as used in this study.
Integrated datasets
H.sapiens - Whole organism (Integrated)
H.sapiens - Uterus (Integrated)
H.sapiens - Urine (Integrated)
H.sapiens - Testis (Integrated)
H.sapiens - Skin (Integrated)
H.sapiens - Saliva (Integrated)
H.sapiens - Rectum (Integrated)
H.sapiens - Prostate gland (Integrated)
H.sapiens - Platelet (Integrated)
H.sapiens - Plasma (Integrated)
H.sapiens - Placenta (Integrated)
H.sapiens - Pancreas (Integrated)
H.sapiens - Lung (Integrated)
H.sapiens - Liver (Integrated)
H.sapiens - Kidney (Integrated)
H.sapiens - Heart (Integrated)
H.sapiens - Gall bladder (Integrated)
H.sapiens - Female gonad (Integrated)
H.sapiens - Esophagus (Integrated)
H.sapiens - Colon (Integrated)
H.sapiens - Brain (Integrated)
H.sapiens - Cell line (Integrated)
Whole organism datasets
H.sapiens - Whole organism, SC (PeptideAtlas,Aug,2014)
H.sapiens - Whole organism, SC (PeptideAtlas,Aug,2011)
H.sapiens - Whole organism, SC (PeptideAtlas,May,2010)
H.sapiens - Whole organism, SC (PeptideAtlas,March,2009)
H.sapiens - Whole organism, IBAQ (Khan,Science,2013)
H.sapiens - Whole organism, SC (GPM,Aug,2014)
H.sapiens - Whole organism, SC (GPM,Oct,2012)
Tissue/Organ specific datasets
H.sapiens - Vulva, SC (Wilhelm,Nature,2014)
H.sapiens - Uterus, Pre-menopause, SC (Wilhelm,Nature,2014)
H.sapiens - Uterus, Post-menopause, SC (Wilhelm,Nature,2014)
H.sapiens - Fallopian tube, SC (Wilhelm,Nature,2014)
H.sapiens - Tonsil, SC (Wilhelm,Nature,2014)
H.sapiens - Thyroid gland, SC (Wilhelm,Nature,2014)
H.sapiens - Testis, SC (Wilhelm,Nature,2014)
H.sapiens - Stomach, SC (Wilhelm,Nature,2014)
H.sapiens - Spleen, SC (Wilhelm,Nature,2014)
H.sapiens - Skin, SC (Wilhelm,Nature,2014)
H.sapiens - Seminal vesicle, SC (Wilhelm,Nature,2014)
H.sapiens - Saliva secreting gland, SC (Wilhelm,Nature,2014)
H.sapiens - Saliva, SC (Wilhelm,Nature,2014)
H.sapiens - Rectum, SC (Wilhelm,Nature,2014)
H.sapiens - Prostate gland, SC (Wilhelm,Nature,2014)
H.sapiens - Placenta, SC (Wilhelm,Nature,2014)
H.sapiens - Pancreas, SC (Wilhelm,Nature,2014)
H.sapiens - Female gonad, SC (Wilhelm,Nature,2014)
H.sapiens - Oral cavity, SC (Wilhelm,Nature,2014)
H.sapiens - Nasopharynx, SC (Wilhelm,Nature,2014)
H.sapiens - Milk, SC (Wilhelm,Nature,2014)
H.sapiens - Lymph node, SC (Wilhelm,Nature,2014)
H.sapiens - Lung, SC (Wilhelm,Nature,2014)
H.sapiens - Liver, SC (Wilhelm,Nature,2014)
H.sapiens - Kidney, SC (Wilhelm,Nature,2014)
H.sapiens - Hair follicle, SC (Wilhelm,Nature,2014)
H.sapiens - Gall bladder, SC (Wilhelm,Nature,2014)
H.sapiens - Esophagus, SC (Wilhelm,Nature,2014)
H.sapiens - Earwax, SC (Wilhelm,Nature,2014)
H.sapiens - Colon, SC (Wilhelm,Nature,2014)
H.sapiens - Uterine cervix, SC (Wilhelm,Nature,2014)
H.sapiens - Cerebral cortex, SC (Wilhelm,Nature,2014)
H.sapiens - Cardia of stomach, SC (Wilhelm,Nature,2014)
H.sapiens - Ascitic fluid, SC (Wilhelm,Nature,2014)
H.sapiens - Urinary bladder, SC (Kim,Nature,2014)
H.sapiens - Testis, SC (Kim,Nature,2014)
H.sapiens - Spinal cord, SC (Kim,Nature,2014)
H.sapiens - Retina, SC (Kim,Nature,2014)
H.sapiens - Rectum, SC (Kim,Nature,2014)
H.sapiens - Prostate gland, SC (Kim,Nature,2014)
H.sapiens - Platelet, SC (Kim,Nature,2014)
H.sapiens - Pancreas, SC (Kim,Nature,2014)
H.sapiens - Female gonad, SC (Kim,Nature,2014)
H.sapiens - Monocyte, SC (Kim,Nature,2014)
H.sapiens - Lung, SC (Kim,Nature,2014)
H.sapiens - Liver, SC (Kim,Nature,2014)
H.sapiens - Kidney, SC (Kim,Nature,2014)
H.sapiens - Heart, SC (Kim,Nature,2014)
H.sapiens - Gall bladder, SC (Kim,Nature,2014)
H.sapiens - Frontal cortex, SC (Kim,Nature,2014)
H.sapiens - Esophagus, SC (Kim,Nature,2014)
H.sapiens - Colon, SC (Kim,Nature,2014)
H.sapiens - B cell, SC (Kim,Nature,2014)
H.sapiens - Adrenal gland, SC (Kim,Nature,2014)
H.sapiens - Testis, Fetal, SC (Kim,Nature,2014)
H.sapiens - Placenta, Fetal, SC (Kim,Nature,2014)
H.sapiens - Female gonad, Fetal, SC (Kim,Nature,2014)
H.sapiens - Liver, Fetal, SC (Kim,Nature,2014)
H.sapiens - Heart, Fetal, SC (Kim,Nature,2014)
H.sapiens - Gut, Fetal, SC (Kim,Nature,2014)
H.sapiens - Brain, Fetal, SC (Kim,Nature,2014)
H.sapiens - Liver, Fetal liver, SC (DLPEP,2005)
H.sapiens - Liver, Chinese liver, SC (DLPEP,2006)
H.sapiens - Liver, French liver, SC (DLPEP,2007)
H.sapiens - Liver, normalized data SCIN (CHLPPC,J.Proteome_Res,2010)
H.sapiens - Platelet, SC (Martens,Proteomics,2006)
H.sapiens - Brain, SC (Martens,proteomics,2006)
H.sapiens - Lung, Peptide Ion Intensity Values, nomalized data (Abdul-Salam,Circulation,2010)
H.sapiens - Lung, Peptide Ion Intensity Values, SC (Abdul-Salam,Circulation,2010)
H.sapiens - Heart, SC (Aye,Mol_Bio_Syst,2010)
H.sapiens - Heart, normalized data APEX (Aye,Mol_Bio_Syst,2010)
H.sapiens - Heart, SC (Kline,J.Proteome_Res,2008)
H.sapiens - Urine, SC (PeptideAtlas,Aug,2013)
H.sapiens - Plasma, SC (PeptideAtlas,Aug,2013)
H.sapiens - Liver, SC (PeptideAtlas,Aug,2013)
H.sapiens - Kidney, SC (PeptideAtlas,Aug,2013)
H.sapiens - Heart, SC (PeptideAtlas,Aug,2014)
H.sapiens - Brain, SC (PeptideAtlas,Aug,2013)
H.sapiens - Urine, SC (Peptideatlas,Jun,2010)
H.sapiens - Plasma, SC (Peptideatlas,May,2010)
H.sapiens - Brain, SC (Peptideatlas,Jun,2011)
H.sapiens - Saliva, SC (EMBL,UK,LLC,ID22142-22144)
H.sapiens - Skin, SC (L.Amon,FHCRC,ID18251-18264)
H.sapiens - Plasma, Non alkylated, SC (Qian,MCP,2005)
Cell line datasets
H.sapiens - Cell line, U2OS, SC (Geiger,MCP,2012)
H.sapiens - Cell line, RKO, SC (Geiger,MCP,2012)
H.sapiens - Cell line, MCF7, SC (Geiger,MCP,2012)
H.sapiens - Cell line, LnCap, SC (Geiger,MCP,2012)
H.sapiens - Cell line, K562, SC (Geiger,MCP,2012)
H.sapiens - Cell line, Jurkat, SC (Geiger,MCP,2012)
H.sapiens - Cell line, HepG2, SC (Geiger,MCP,2012)
H.sapiens - Cell line, Hela, SC (Geiger,MCP,2012)
H.sapiens - Cell line, HEK293, SC (Geiger,MCP,2012)
H.sapiens - Cell line, GAMG, SC (Geiger,MCP,2012)
H.sapiens - Cell line, A549, SC (Geiger,MCP,2012)
H.sapiens - Cell line, U2OS (Geiger,MCP,2012)
H.sapiens - Cell line, RKO (Geiger,MCP,2012)
H.sapiens - Cell line, MCF7 (Geiger,MCP,2012)
H.sapiens - Cell line, LnCap (Geiger,MCP,2012)
H.sapiens - Cell line, K562 (Geiger,MCP,2012)
H.sapiens - Cell line, Jurkat (Geiger,MCP,2012)
H.sapiens - Cell line, HepG2 (Geiger,MCP,2012)
H.sapiens - Cell line, Hela (Geiger,MCP,2012)
H.sapiens - Cell line, HEK293 (Geiger,MCP,2012)
H.sapiens - Cell line, GAMG (Geiger,MCP,2012)
H.sapiens - Cell line, A549 (Geiger,MCP,2012)
H.sapiens - Cell line, U2OS (Lundberg,MSB,2010)
H.sapiens - Cell line, U251MG (Lundberg,MSB,2010)
H.sapiens - Cell line, A431 (Lundberg,MSB,2010)
H.sapiens - Cell line, Pancreatic metastatic, SC (Kim,MCP,2014)
H.sapiens - Cell line, DF6.9 (Phanstiel,Nat_Methods,2011)
H.sapiens - Cell line, DF4.7 (Phanstiel,Nat_Methods,2011)
H.sapiens - Cell line, DF19.7 (Phanstiel,Nat_Methods,2011)
H.sapiens - Cell line, DF19.11 (Phanstiel,Nat_Methods,2011)
H.sapiens - Cell line, ES H9 (Phanstiel,Nat_Methods,2011)
H.sapiens - Cell line, ES H7 (Phanstiel,Nat_Methods,2011)
H.sapiens - Cell line, ES 14 (Phanstiel,Nat_Methods,2011)
H.sapiens - Cell line, ES H1 (Phanstiel,Nat_Methods,2011)
H.sapiens - Cell line, Vitreous humor, SC (Murthy,Clin_Proteomics,2014)
H.sapiens - Cell line, SKLU1, SC (Balbin,Nat_Commun,2013)
H.sapiens - Cell line, H727, SC (Balbin,Nat_Commun,2013)
H.sapiens - Cell line, H441, SC (Balbin,Nat_Commun,2013)
H.sapiens - Cell line, H358, SC (Balbin,Nat_Commun,2013)
H.sapiens - Cell line, H23, SC (Balbin,Nat_Commun,2013)
H.sapiens - Cell line, H2122, SC (Balbin,Nat_Commun,2013)
H.sapiens - Cell line, H2009, SC (Balbin,Nat_Commun,2013)
H.sapiens - Cell line, H1792, SC (Balbin,Nat_Commun,2013)
H.sapiens - Cell line, H1734, SC (Balbin,Nat_Commun,2013)
H.sapiens - Cell line, H1155, SC (Balbin,Nat_Commun,2013)
H.sapiens - Cell line, A549, SC (Balbin,Nat_Commun,2013)
H.sapiens - Cell line, A460, SC (Balbin,Nat_Commun,2013)
H.sapiens - Cell line, Hela, SC (Kocher,Proteomics,2014)
H.sapiens - Cell line, Huh7, SC (Pando-Robles,J_Proteomics,2014)
H.sapiens - Cell line, Hela, IBAQ normalized (Nagaraj,MSB,2011)
H.sapiens - Cell line, Hela, CPC normalized (Nagaraj,MSB,2011)
H.sapiens - Cell line, Hela, SC (Nagaraj,MSB,2011)
H.sapiens - Cell line, HCT116 (Koch,Proteomics,2014)
H.sapiens - Cell line, U2OS (Beck,MSB,2011)
H.sapiens - Cell line, NK, SC (Kim,Nature,2014)
H.sapiens - Cell line, CD8, SC (Kim,Nature,2014)
H.sapiens - Cell line, CD4, SC (Kim,Nature,2014)
