# Supplementary material for: Degron masking outlines degronons, co-degrading functional modules in the proteome
Source: Commun Biol. 2022 May 11;5:445. doi: 10.1038/s42003-022-03391-z (PMC9095673; doi:10.1038/s42003-022-03391-z)
Supplement: Supplementary file 14 — Supplementary Data 11 [file 42003_2022_3391_MOESM14_ESM.xlsx]

## Sheet: Sheet1
High BP Semantic Similarity pathways in the Collins network							Participating complexes
'YAL035W'	'YBR079C'	'YPL237W'	'YBR143C'	'YDR172W'			translation release factor complex
							eIF3
							eIF2
							multi-eIF complex
'YDR429C'	'YBR079C'	'YPL237W'	'YBR143C'	'YDR172W'			eIF3
							translation release factor complex
							eIF2
							multi-eIF complex
'YFR031C-A'	'YAL035W'	'YBR079C'	'YPL237W'	'YBR143C'			eIF3
							eIF2
							multi-eIF complex
							cytoplasmic ribosomal large subunit
							translation release factor complex
'YFR031C-A'	'YAL035W'	'YBR079C'	'YPL237W'	'YBR143C'	'YDR172W'		translation release factor complex
							eIF3
							eIF2
							multi-eIF complex
							cytoplasmic ribosomal large subunit
'YIL018W'	'YAL035W'	'YBR079C'	'YPL237W'	'YBR143C'			eIF3
							eIF2
							multi-eIF complex
							translation release factor complex
							cytoplasmic ribosomal large subunit
'YIL018W'	'YAL035W'	'YBR079C'	'YPL237W'	'YBR143C'	'YDR172W'		translation release factor complex
							eIF3
							eIF2
							multi-eIF complex
							cytoplasmic ribosomal large subunit
'YLR192C'	'YBR079C'	'YPL237W'	'YBR143C'	'YDR172W'			eIF3
							translation release factor complex
							eIF2
							multi-eIF complex
'YMR146C'	'YBR079C'	'YPL237W'	'YBR143C'	'YDR172W'			eIF3
							multi-eIF complex
							translation release factor complex
							eIF2
'YMR309C'	'YBR079C'	'YPL237W'	'YBR143C'	'YDR172W'			eIF3
							multi-eIF complex
							translation release factor complex
							eIF2
'YOR361C'	'YBR079C'	'YPL237W'	'YBR143C'	'YDR172W'			eIF3
							multi-eIF complex
							translation release factor complex
							eIF2
'YLR438C-A'	'YBL026W'	'YBR055C'	'YDL030W'	'YOR319W'			U4/U6 x U5 tri-snRNP complex
							U6 snRNP complex
							U2 snRNP complex
							Prp9p/Prp11p/Prp21p complex(SF3a complex)
							SF3b complex
'YLR438C-A'	'YBL026W'	'YBR055C'	'YMR288W'	'YNL286W'			U4/U6 x U5 tri-snRNP complex
							U6 snRNP complex
							U2 snRNP complex
							SF3b complex
'YJR007W'	'YBR079C'	'YAL035W'	'YFR031C-A'	'YLR344W'			cytoplasmic ribosomal large subunit
							eIF2
							eIF3
							multi-eIF complex
'YJR007W'	'YBR079C'	'YAL035W'	'YFR031C-A'	'YPL143W'			cytoplasmic ribosomal large subunit
							eIF2
							eIF3
							multi-eIF complex
'YNL244C'	'YBR079C'	'YAL035W'	'YFR031C-A'	'YLR344W'			cytoplasmic ribosomal large subunit
							eIF1/eIF1A/40S complex
							eIF3
							multi-eIF complex
'YNL244C'	'YBR079C'	'YAL035W'	'YFR031C-A'	'YPL143W'			cytoplasmic ribosomal large subunit
							eIF1/eIF1A/40S complex
							eIF3
							multi-eIF complex
'YNL244C'	'YBR079C'	'YPL237W'	'YBR143C'	'YDR172W'			multi-eIF complex
							translation release factor complex
							eIF1/eIF1A/40S complex
							eIF3
							eIF2
'YPL237W'	'YBR079C'	'YAL035W'	'YFR031C-A'	'YLR344W'			cytoplasmic ribosomal large subunit
							eIF3
							eIF2
							multi-eIF complex
'YPL237W'	'YBR079C'	'YAL035W'	'YFR031C-A'	'YPL143W'			cytoplasmic ribosomal large subunit
							eIF3
							eIF2
							multi-eIF complex
'YBR143C'	'YPL237W'	'YBR079C'	'YAL035W'	'YFR031C-A'			eIF3
							eIF2
							multi-eIF complex
							cytoplasmic ribosomal large subunit
							translation release factor complex
'YBR143C'	'YPL237W'	'YBR079C'	'YAL035W'	'YIL018W'			eIF3
							eIF2
							multi-eIF complex
							translation release factor complex
							cytoplasmic ribosomal large subunit
'YBR143C'	'YPL237W'	'YBR079C'	'YAL035W'	'YFR031C-A'	'YLR344W'		cytoplasmic ribosomal large subunit
							eIF3
							eIF2
							multi-eIF complex
							translation release factor complex
'YBR143C'	'YPL237W'	'YBR079C'	'YAL035W'	'YFR031C-A'	'YPL143W'		cytoplasmic ribosomal large subunit
							eIF3
							eIF2
							multi-eIF complex
							translation release factor complex
'YDR172W'	'YBR143C'	'YPL237W'	'YBR079C'	'YAL035W'			translation release factor complex
							eIF3
							eIF2
							multi-eIF complex
'YDR172W'	'YBR143C'	'YPL237W'	'YBR079C'	'YDR091C'			translation release factor complex
							eIF3
							eIF2
							multi-eIF complex
'YDR172W'	'YBR143C'	'YPL237W'	'YBR079C'	'YDR429C'			eIF3
							translation release factor complex
							eIF2
							multi-eIF complex
'YDR172W'	'YBR143C'	'YPL237W'	'YBR079C'	'YLR192C'			eIF3
							translation release factor complex
							eIF2
							multi-eIF complex
'YDR172W'	'YBR143C'	'YPL237W'	'YBR079C'	'YMR146C'			eIF3
							multi-eIF complex
							translation release factor complex
							eIF2
'YDR172W'	'YBR143C'	'YPL237W'	'YBR079C'	'YMR309C'			eIF3
							multi-eIF complex
							translation release factor complex
							eIF2
'YDR172W'	'YBR143C'	'YPL237W'	'YBR079C'	'YNL244C'			multi-eIF complex
							translation release factor complex
							eIF1/eIF1A/40S complex
							eIF3
							eIF2
'YDR172W'	'YBR143C'	'YPL237W'	'YBR079C'	'YOR361C'			eIF3
							multi-eIF complex
							translation release factor complex
							eIF2
'YDR172W'	'YBR143C'	'YPL237W'	'YBR079C'	'YAL035W'	'YFR031C-A'		translation release factor complex
							eIF3
							eIF2
							multi-eIF complex
							cytoplasmic ribosomal large subunit
'YDR172W'	'YBR143C'	'YPL237W'	'YBR079C'	'YAL035W'	'YIL018W'		translation release factor complex
							eIF3
							eIF2
							multi-eIF complex
							cytoplasmic ribosomal large subunit
'YDR172W'	'YBR143C'	'YPL237W'	'YBR079C'	'YAL035W'	'YFR031C-A'	'YLR344W'	translation release factor complex
							cytoplasmic ribosomal large subunit
							eIF3
							eIF2
							multi-eIF complex
'YDR172W'	'YBR143C'	'YPL237W'	'YBR079C'	'YAL035W'	'YFR031C-A'	'YPL143W'	translation release factor complex
							cytoplasmic ribosomal large subunit
							eIF3
							eIF2
							multi-eIF complex
'YOR319W'	'YDL030W'	'YBR055C'	'YBL026W'	'YLR438C-A'			U4/U6 x U5 tri-snRNP complex
							U6 snRNP complex
							U2 snRNP complex
							Prp9p/Prp11p/Prp21p complex(SF3a complex)
							SF3b complex
'YNL286W'	'YMR288W'	'YBR055C'	'YBL026W'	'YLR438C-A'			U4/U6 x U5 tri-snRNP complex
							U6 snRNP complex
							U2 snRNP complex
							SF3b complex
